# Supplementary material for: Highly sensitive detection of antimicrobial resistance genes in hospital wastewater using the multiplex hybrid capture target enrichment
Source: mSphere. 2023 May 24;8(4):e00100-23. doi: 10.1128/msphere.00100-23 (PMC10449491; doi:10.1128/msphere.00100-23)
Supplement: TABLE S1 — Comparison of reads per kilobase of gene per million (RPKM) values for each AMROTUs between metagenomic sequencing (mDNA-seq) and the hybrid capture (xHYB). RPKM values were calculated using the following formula for normalization: RPKM = number of detected reads against OTUs/[average gene length of detected OTUs (bp) x the total number of trimmed reads] x 109. [file msphere.00100-23-s0001.xlsx]

## Sheet: Sheet1
Table S1. Comparison of the reads per kilobase per million (RPKM) value for each AMROTUs between metagenomic sequencing (mDNA-seq) and hybrid capture (xHYB)
			mDNA-seq RPKM		xHYB RPKM
AMROTU ID	Gene list	Group	Average	95%CI	Average	95%CI
AMROTU_550	blaGES-1, blaGES-10, blaGES-11, blaGES-12, blaGES-13, blaGES-14, blaGES-15, blaGES-16, blaGES-17, blaGES-18, blaGES-19, blaGES-2, blaGES-20, blaGES-21, blaGES-22, blaGES-24, blaGES-25, blaGES-26, blaGES-27, blaGES-28, blaGES-29, blaGES-3, blaGES-30, blaGES-31, blaGES-32, blaGES-33, blaGES-34, blaGES-35, blaGES-36, blaGES-37, blaGES-38, blaGES-39, blaGES-4, blaGES-40, blaGES-41, blaGES-42, blaGES-…	β-lactamase	35.1482	60.1526	72326.8	11541.4
AMROTU_1012	aac(6')-Ib, aac(6')-Ib', aac(6')-Ib11, aac(6')-Ib3, aac(6')-Ib4, aac(6')-Ib-cr, aac(6')Ib-cr, aac(6')-Ib-cr10, aac(6')-Ib-cr11, aac(6')-Ib-cr3, aac(6')-Ib-cr4, aac(6')-Ib-cr5, aac(6')-Ib-cr6, aac(6')-Ib-cr7, aac(6')-Ib-cr8, aac(6')-Ib-cr9, aac(6')-Ib-Hangzhou	Aminoglycoside	30.1892	42.3316	69921.2	10578.1
AMROTU_525	sul1	Sulfonamide	17.2434	11.2107	42156.4	4495.26
AMROTU_117	msr(E)	Macrolide	10.4162	14.1561	20844.3	6254.49
AMROTU_714	aph(3')-Ia	Aminoglycoside	0.626026	0.0284275	20568.5	14948.5
AMROTU_1251	qacE	Quarternary ammonium	10.6744	3.76868	19346.8	2501.54
AMROTU_658	aph(6)-Id	Aminoglycoside	8.50912	4.43564	19309.9	3173.33
AMROTU_674	aph(3'')-Ib	Aminoglycoside	8.80381	5.12527	18271.9	3326.92
AMROTU_514	mph(E)	Macrolide	10.001	13.5427	18110	5673.14
AMROTU_360	aadA1, aadA11, aadA12, aadA15, aadA1bt, aadA21, aadA22, aadA23, aadA24, aadA25, ant(3'')-Ia	Aminoglycoside	6.84838	1.34344	17888.6	2171.85
AMROTU_38	tet(Q)	Tetracycline	10.2346	7.032	17622.8	3734.03
AMROTU_146	tet(A)	Tetracycline	6.31713	4.45935	16647.9	5847.32
AMROTU_794	aadA4, aadA5	Aminoglycoside	6.65319	2.35426	13807.3	2359.12
AMROTU_1247	qacEdelta1	Quarternary ammonium	4.86683	1.02126	12771.9	1645.54
AMROTU_1252	qacF, qacL	Quarternary ammonium	4.53386	0.658173	12398	1886.06
AMROTU_764	erm(F)	Macrolide	10.3845	4.29953	12055.7	1918.59
AMROTU_47	tet(O/W), tet(O/W)-1, tet(W), tet(W/N/W)	Tetracycline	5.01227	1.55427	11902.8	2797.3
AMROTU_371	cfxA, cfxA2, cfxA3, cfxA4, cfxA5	β-lactamase	8.12153	5.20053	11043.7	2783.25
AMROTU_383	qacH	Quarternary ammonium	8.28929	2.22638	9930.26	1516.81
AMROTU_718	blaOXA-444, blaOXA-571	β-lactamase	3.02147	3.2794	9669.04	5825.41
AMROTU_622	sul2	Sulfonamide	4.46264	0.884925	9631.66	1712.22
AMROTU_685	blaOXA-443, blaOXA-572	β-lactamase	3.16795	3.51443	9566.22	5462.15
AMROTU_711	aadA11, aadA12, aadA17, aadA2, aadA25, aadA2b, aadA3, aadA8	Aminoglycoside	3.44188	0.64196	9346.59	1772.2
AMROTU_584	blaTEM-1, blaTEM-10, blaTEM-101, blaTEM-102, blaTEM-103, blaTEM-104, blaTEM-105, blaTEM-106, blaTEM-107, blaTEM-108, blaTEM-109, blaTEM-11, blaTEM-110, blaTEM-111, blaTEM-112, blaTEM-113, blaTEM-114, blaTEM-115, blaTEM-116, blaTEM-12, blaTEM-120, blaTEM-121, blaTEM-122, blaTEM-123, blaTEM-124, blaTEM-125, blaTEM-126, blaTEM-127, blaTEM-128, blaTEM-129, blaTEM-130, blaTEM-131, blaTEM-132, blaTEM-1…	β-lactamase	1.21854	1.02087	9120.42	6301.22
AMROTU_758	blaOXA-118, blaOXA-119, blaOXA-205, blaOXA-46, blaOXA-779, blaOXA-835	β-lactamase	4.45015	1.16607	8850.44	1794.28
AMROTU_699	blaOXA-896, blaOXA-9	β-lactamase	4.08952	1.05855	8194.01	1686.84
AMROTU_844	erm(B)	Macrolide	5.20666	1.47699	6798.29	1550.8
AMROTU_873	blaIMP-1, blaIMP-10, blaIMP-25, blaIMP-26, blaIMP-3, blaIMP-30, blaIMP-34, blaIMP-38, blaIMP-4, blaIMP-40, blaIMP-42, blaIMP-43, blaIMP-51, blaIMP-52, blaIMP-55, blaIMP-59, blaIMP-6, blaIMP-60, blaIMP-61, blaIMP-66, blaIMP-7, blaIMP-70, blaIMP-73, blaIMP-76, blaIMP-77, blaIMP-78, blaIMP-79, blaIMP-80, blaIMP-88, blaIMP-89, blaIMP-94	β-lactamase	3.90776	1.41235	6129.72	1598.06
AMROTU_670	blaOXA-1017, blaOXA-1049, blaOXA-1082, blaOXA-1083, blaOXA-1084, blaOXA-1085, blaOXA-141, blaOXA-15, blaOXA-161, blaOXA-2, blaOXA-21, blaOXA-210, blaOXA-226, blaOXA-3, blaOXA-32, blaOXA-34, blaOXA-36, blaOXA-415, blaOXA-539, blaOXA-540, blaOXA-541, blaOXA-543, blaOXA-544, blaOXA-681, blaOXA-737, blaOXA-838	β-lactamase	2.59015	0.708773	6091.18	1892.49
AMROTU_1046	aac(6')-31, aacA8	Aminoglycoside	2.53666	0.33054	6009.01	1070.49
AMROTU_579	aadS	Aminoglycoside	3.73235	1.14562	4947.72	1151.33
AMROTU_172	tet(40)	Tetracycline	2.05969	0.257676	4876.39	1875.07
AMROTU_50	tet(O), tet(O/32/O), tet(O/M/O)	Tetracycline	2.63263	0.454844	4841.8	1376.7
AMROTU_630	aadA11, aadA6, ant(3'')-Ia	Aminoglycoside	2.05733	0.281048	4534.46	979.384
AMROTU_615	erm(X)	Macrolide	1.56895	0.765394	4515.36	2163.31
AMROTU_1088	ant(2'')-Ia	Aminoglycoside	2.15113	0.471742	4210.05	1061.04
AMROTU_131	ant(3'')-Ih/aac(6')-IId, ant(3'')-Ij/aac(6')-Ib	Aminoglycoside	1.48476	0.111236	3499.73	603.963
AMROTU_218	tet(X2), tet(X4)	Tetracycline	2.19079	0.352076	3190.49	678.891
AMROTU_697	blaOXA-347	β-lactamase	3.08559	0.852756	3145.86	711.983
AMROTU_52	tet(O/W/32/O), tet(W/32/O)	Tetracycline	1.47223	0.142915	2996.41	720.608
AMROTU_893	erm(G)	Macrolide	2.17687	0.405145	2752.38	741.897
AMROTU_775	aph(3')-IIIa	Aminoglycoside	1.26691	0.269655	2691.86	1178.41
AMROTU_485	cblA	β-lactamase	1.33928	0.142273	2325	613.015
AMROTU_742	blaOXA-10, blaOXA-101, blaOXA-1015, blaOXA-1046, blaOXA-1053, blaOXA-1086, blaOXA-11, blaOXA-13, blaOXA-14, blaOXA-142, blaOXA-145, blaOXA-147, blaOXA-16, blaOXA-17, blaOXA-183, blaOXA-19, blaOXA-233, blaOXA-240, blaOXA-246, blaOXA-251, blaOXA-256, blaOXA-28, blaOXA-35, blaOXA-368, blaOXA-454, blaOXA-520, blaOXA-56, blaOXA-655, blaOXA-656, blaOXA-663, blaOXA-676, blaOXA-677, blaOXA-7, blaOXA-736,…	β-lactamase	1.11431	0.0834571	2297.94	516.962
AMROTU_151	catB8/aac(6')-Ib'	Aminoglycoside/Phenicol	1.05829	0.0566789	2256.12	360.847
AMROTU_195	tet(C)	Tetracycline	0.902406	0.0369813	2148.97	591.76
AMROTU_824	blaOXA-1016, blaOXA-372, blaOXA-641	β-lactamase	1.07691	0.0669263	2100.5	540.228
AMROTU_1120	lnu(C)	Lincosamide	0.955645	0.138308	2078.43	2004.71
AMROTU_202	tet(G)	Tetracycline	0.901998	0.0765945	1985.72	547.182
AMROTU_454	mph(A)	Macrolide	0.544606	0.0253085	1909.34	561.727
AMROTU_44	tet(M), tet(S/M)	Tetracycline	1.17532	0.0958191	1885.23	496.283
AMROTU_197	tet(39)	Tetracycline	0.701589	0.0270319	1689.38	773.565
AMROTU_177	floR2	Phenicol	0.481422	0.0300883	1683.43	1412.84
AMROTU_173	mef(A)	Macrolide	0.986107	0.0808404	1665.4	454.585
AMROTU_154	ere(A), ere(A2)	Macrolide	0.746762	0.0607337	1656.89	442.166
AMROTU_639	blaOXA-164, blaOXA-397, blaOXA-420, blaOXA-512, blaOXA-58, blaOXA-96, blaOXA-97	β-lactamase	1.12726	0.172503	1636.96	747.627
AMROTU_667	blaOXA-1, blaOXA-1042, blaOXA-224, blaOXA-31, blaOXA-320, blaOXA-392, blaOXA-4, blaOXA-47, blaOXA-534, blaOXA-675, blaOXA-796, blaOXA-921	β-lactamase	1.16233	0.119841	1552.63	362.886
AMROTU_168	ere(D)	Macrolide	1.57713	0.523114	1502.95	553.356
AMROTU_219	tet(X3)	Tetracycline	0.725466	0.04877	1446.77	317.193
AMROTU_277	blaEC-13, blaEC-14, blaEC-15, blaEC-16, blaEC-18, blaEC-19, blaEC-5, blaEC-8	β-lactamase	0.544763	0.051859	1419.94	664.809
AMROTU_180	mef(En2)	Macrolide	0.752794	0.0545059	1407.38	361.538
AMROTU_990	catB3	Phenicol	0.565388	0.0248569	1283.3	451.716
AMROTU_178	floR	Phenicol	0.813087	0.0809836	1280.42	384.173
AMROTU_999	catA13	Phenicol	0.934803	0.075213	1252.53	400.053
AMROTU_1119	dfrF	Trimethoprim	0.967604	0.0893115	1245.68	393.094
AMROTU_1044	aac(6')-Ia	Aminoglycoside	0.856461	0.0577037	1178.78	260.307
AMROTU_49	tet(32)	Tetracycline	0.683401	0.0324058	1136.45	277.031
AMROTU_206	cmx	Phenicol	0.567286	0.0291198	1123.18	386.136
AMROTU_422	blaAER-1	β-lactamase	0.550498	0.0379672	1098.63	387.259
AMROTU_465	blaVEB-1, blaVEB-10, blaVEB-11, blaVEB-12, blaVEB-13, blaVEB-14, blaVEB-15, blaVEB-16, blaVEB-17, blaVEB-18, blaVEB-19, blaVEB-2, blaVEB-20, blaVEB-21, blaVEB-22, blaVEB-23, blaVEB-24, blaVEB-25, blaVEB-26, blaVEB-27, blaVEB-28, blaVEB-29, blaVEB-3, blaVEB-30, blaVEB-4, blaVEB-5, blaVEB-6, blaVEB-7, blaVEB-8, blaVEB-9	β-lactamase	0.78099	0.044959	972.446	270.597
AMROTU_346	cfxA6	β-lactamase	0.720829	0.0331033	931.595	298.533
AMROTU_609	blaACI-1	β-lactamase	0.255126	0.0222451	922.994	1093.85
AMROTU_1200	fosA, fosA10, fosA5, fosA6, fosA9	Fosfomycin	0.451158	0.0296483	916.496	291.05
AMROTU_991	catB6	Phenicol	0.403157	0.0198261	903.713	328.915
AMROTU_1080	sat4	Streptothricin	0.39271	0.0148839	839.441	259.671
AMROTU_751	blaOXA-129, blaOXA-5	β-lactamase	0.538338	0.0259299	830.607	375.258
AMROTU_464	blaAAK-1, blaOHIO-1, blaSHV-1, blaSHV-100, blaSHV-101, blaSHV-102, blaSHV-103, blaSHV-104, blaSHV-105, blaSHV-106, blaSHV-107, blaSHV-108, blaSHV-109, blaSHV-11, blaSHV-110, blaSHV-111, blaSHV-115, blaSHV-116, blaSHV-119, blaSHV-12, blaSHV-120, blaSHV-121, blaSHV-122b, blaSHV-128, blaSHV-129, blaSHV-13, blaSHV-132, blaSHV-133, blaSHV-134, blaSHV-135, blaSHV-137, blaSHV-14, blaSHV-141, blaSHV-142,…	β-lactamase	0.29794	0.0151072	815.128	317.067
AMROTU_966	qnrB1, qnrB10, qnrB13, qnrB14, qnrB15, qnrB16, qnrB17, qnrB18, qnrB19, qnrB2, qnrB20, qnrB23, qnrB24, qnrB26, qnrB29, qnrB3, qnrB30, qnrB32, qnrB36, qnrB40, qnrB41, qnrB42, qnrB43, qnrB44, qnrB45, qnrB46, qnrB47, qnrB48, qnrB49, qnrB5, qnrB50, qnrB52, qnrB54, qnrB56, qnrB57, qnrB58, qnrB59, qnrB6, qnrB61, qnrB62, qnrB64, qnrB66, qnrB67, qnrB68, qnrB7, qnrB70, qnrB71, qnrB72, qnrB74, qnrB75, qnrB7…	Quinolone	0.147884	0.00333007	812.55	808.917
AMROTU_5	oqxB, oqxB10, oqxB11, oqxB12, oqxB13, oqxB14, oqxB15, oqxB16, oqxB17, oqxB18, oqxB19, oqxB2, oqxB20, oqxB21, oqxB22, oqxB23, oqxB24, oqxB25, oqxB26, oqxB27, oqxB28, oqxB29, oqxB3, oqxB30, oqxB31, oqxB32, oqxB4, oqxB5, oqxB6, oqxB7, oqxB8, oqxB9	Phenicol/Quinolone	0.323057	0.0109497	786.413	239.37
AMROTU_987	catB10	Phenicol	0.121605	0.00211275	784.026	883.129
AMROTU_531	blaCTX-M-102, blaCTX-M-104, blaCTX-M-105, blaCTX-M-110, blaCTX-M-111, blaCTX-M-112, blaCTX-M-113, blaCTX-M-121, blaCTX-M-122, blaCTX-M-125, blaCTX-M-126, blaCTX-M-129, blaCTX-M-13, blaCTX-M-130, blaCTX-M-134, blaCTX-M-137, blaCTX-M-14, blaCTX-M-140, blaCTX-M-147, blaCTX-M-148, blaCTX-M-14b, blaCTX-M-159, blaCTX-M-16, blaCTX-M-161, blaCTX-M-168, blaCTX-M-17, blaCTX-M-174, blaCTX-M-19, blaCTX-M-191…	β-lactamase	0.27222	0.0158218	765.146	517.689
AMROTU_1049	aac(6')-IIa	Aminoglycoside	0.383129	0.0191363	751.832	245.761
AMROTU_767	aadA13, ant(3'')-Ia	Aminoglycoside	0.342407	0.0116175	723.082	228.408
AMROTU_810	blaLCR-1, blaNPS-1	β-lactamase	0.496809	0.0306557	713.576	193.299
AMROTU_955	qnrS2, qnrS6	Quinolone	0.449616	0.0254942	703.506	237.612
AMROTU_439	ant(6)-Ia	Aminoglycoside	0.40137	0.0149358	695.313	211.052
AMROTU_167	mef(B)	Macrolide	0.360781	0.0123423	681.899	218.236
AMROTU_677	blaOXA-1040, blaOXA-1081, blaOXA-139, blaOXA-160, blaOXA-207, blaOXA-24, blaOXA-25, blaOXA-26, blaOXA-437, blaOXA-653, blaOXA-72, blaOXA-897	β-lactamase	0.355423	0.0119311	673.093	261.937
AMROTU_72	mcr-5.1, mcr-5.2, mcr-5.3, mcr-5.4	Colistin	0.203644	0.0287186	659.771	491.746
AMROTU_1153	dfrA1	Trimethoprim	0.156983	0.00537679	658.068	838.421
AMROTU_779	blaOXA-1037, blaOXA-504, blaOXA-780	β-lactamase	0.171136	0.00956261	626.123	455.79
AMROTU_1152	dfrA17, dfrA32	Trimethoprim	0.127739	0.00511725	604.449	614.674
AMROTU_244	blaCMY-1, blaCMY-10, blaCMY-11, blaCMY-19, blaCMY-8, blaCMY-8b, blaCMY-9, blaMOX-1, blaMOX-10, blaMOX-11, blaMOX-14, blaMOX-16, blaMOX-2, blaMOX-3, blaMOX-4	β-lactamase	0.244895	0.00545295	602.936	160.53
AMROTU_436	erm(42)	Macrolide	0.402988	0.0132712	594.225	171.478
AMROTU_813	aph(3')-VI, aph(3')-VIa, aph(3')-VIb	Aminoglycoside	0.38964	0.0252679	576.567	255.694
AMROTU_954	qnrS1, qnrS10, qnrS11, qnrS12, qnrS13, qnrS14, qnrS15, qnrS3, qnrS4, qnrS5, qnrS7, qnrS8, qnrS9	Quinolone	0.134858	0.00278738	568.27	225.946
AMROTU_683	blaOXA-1044, blaOXA-211, blaOXA-212, blaOXA-280, blaOXA-281, blaOXA-309, blaOXA-333, blaOXA-334, blaOXA-373, blaOXA-498, blaOXA-643, blaOXA-644, blaOXA-645, blaOXA-650, blaOXA-651, blaOXA-652, blaOXA-662	β-lactamase	0.27416	0.0155643	561.332	449.132
AMROTU_171	tet(33)	Tetracycline	0.353652	0.0257043	559.895	259.921
AMROTU_507	blaCTX-M-1, blaCTX-M-10, blaCTX-M-101, blaCTX-M-103, blaCTX-M-114, blaCTX-M-116, blaCTX-M-117, blaCTX-M-12, blaCTX-M-127, blaCTX-M-136, blaCTX-M-138, blaCTX-M-139, blaCTX-M-142, blaCTX-M-143, blaCTX-M-144, blaCTX-M-146, blaCTX-M-15, blaCTX-M-150, blaCTX-M-154, blaCTX-M-155, blaCTX-M-156, blaCTX-M-157, blaCTX-M-158, blaCTX-M-162, blaCTX-M-163, blaCTX-M-164, blaCTX-M-166, blaCTX-M-167, blaCTX-M-169…	β-lactamase	0.275454	0.0112516	556.362	245.676
AMROTU_169	mef(A)	Macrolide	0.376222	0.00905736	555.469	150.545
AMROTU_1253	qacG2	Quarternary ammonium	4.96866	0.672814	546.692	303.789
AMROTU_51	tet(O/32/O)	Tetracycline	0.31194	0.00821136	545.101	137.875
AMROTU_6	tmexD1, tmexD2, tmexD3	Tetracycline	0.280636	0.00430157	531.252	129.192
AMROTU_946	catA1	Phenicol	0.0522855	0.00331893	511.666	481.355
AMROTU_1174	aac(6')-Il	Aminoglycoside	0.12652	0.00371264	510.359	514.083
AMROTU_207	oqxA, oqxA10, oqxA11, oqxA2, oqxA3, oqxA4, oqxA5, oqxA6, oqxA7, oqxA8, oqxA9	Phenicol/Quinolone	0.426753	0.015439	500.006	149.677
AMROTU_116	aac(6')-Ie/aph(2'')-Ia	Aminoglycoside	0.490645	0.0192409	486.573	132.226
AMROTU_1058	aacA38	Aminoglycoside	0.2189	0.00491769	479.016	164.419
AMROTU_629	aadA10	Aminoglycoside	0.364887	0.026786	473.482	221.635
AMROTU_992	catB8	Phenicol	0.36939	0.0194601	456.186	133.174
AMROTU_53	tet(O/W/O), tet(O/W/O)-1	Tetracycline	0.233228	0.00424408	445.752	138.479
AMROTU_588	aac(3)-IIa, aac(3)-IIc, aac(3)-IId, aac(3)-IIe	Aminoglycoside	0.167626	0.00463091	443.021	141.431
AMROTU_152	cmlA, cmlA1, cmlA10, cmlA4, cmlA5, cmlA6, cmlA8	Phenicol	0.280569	0.0101366	416.286	121.057
AMROTU_175	tet(E)	Tetracycline	0.194033	0.00408639	410.982	113.945
AMROTU_591	blaLEN-1, blaLEN10, blaLEN-10, blaLEN-11, blaLEN12, blaLEN-12, blaLEN13, blaLEN-13, blaLEN-15, blaLEN16, blaLEN-16, blaLEN-17, blaLEN-18, blaLEN-19, blaLEN-2, blaLEN-20, blaLEN-21, blaLEN-22, blaLEN-23, blaLEN-24, blaLEN-25, blaLEN26, blaLEN-26, blaLEN-27, blaLEN-28, blaLEN3, blaLEN-30, blaLEN-31, blaLEN-32, blaLEN-34, blaLEN-35, blaLEN-36, blaLEN-37, blaLEN-38, blaLEN-39, blaLEN4, blaLEN-40, bla…	β-lactamase	0.0806524	0.00184137	404.286	159.404
AMROTU_276	tet(X5), tet(X6)	Tetracycline	0.257097	0.00771137	395.128	95.7603
AMROTU_458	cepA, cepA-29, cepA-44, cepA-49	β-lactamase	0.271481	0.0194891	379.606	139.144
AMROTU_956	qnrVC1, qnrVC10, qnrVC3, qnrVC6, qnrVC8	Quinolone	0.223229	0.00824103	362.965	128.583
AMROTU_1132	lnu(A), lnu(A)'	Lincosamide	0.0169303	0.000258696	326.451	406.544
AMROTU_1204	fosA, fosA2	Fosfomycin	0.0911844	0.00189131	318.232	185.509
AMROTU_988	catB11	Phenicol	0.0172437	0.000287148	318.076	398.851
AMROTU_238	blaBIL-1, blaCMY-102, blaCMY-103, blaCMY-104, blaCMY-105, blaCMY-106, blaCMY-107, blaCMY-108, blaCMY-109, blaCMY-110, blaCMY-111, blaCMY-112, blaCMY-113, blaCMY-114, blaCMY-115, blaCMY-116, blaCMY-117, blaCMY-118, blaCMY-119, blaCMY-12, blaCMY-121, blaCMY-122, blaCMY-124, blaCMY-125, blaCMY-127, blaCMY-128, blaCMY-129, blaCMY-13, blaCMY-130, blaCMY-131, blaCMY-132, blaCMY-133, blaCMY-134, blaCMY-…	β-lactamase	0.0532706	0.000857492	302.167	185.336
AMROTU_352	aac(6')-30/aac(6')-Ib'	Aminoglycoside	0.0246093	0.000154087	301.186	425.746
AMROTU_1113	dfrA12	Trimethoprim	0.176094	0.0271367	280.22	215.904
AMROTU_744	vanY-B	Glycopeptide	0.136668	0.00286961	274.824	131.747
AMROTU_1136	dfrA14	Trimethoprim	0.150311	0.00356464	273.898	107.896
AMROTU_239	blaMOX-12, blaMOX-13, blaMOX-15, blaMOX-5, blaMOX-6, blaMOX-7, blaMOX-8	β-lactamase	0.100735	0.00179833	271.858	129.425
AMROTU_1033	dfrA7	Trimethoprim	0.13787	0.00456624	271.843	320.222
AMROTU_691	vanW-B	Glycopeptide	0.15492	0.00416162	269.235	111.445
AMROTU_137	tet(L)	Tetracycline	0.182677	0.00711187	262.425	127.327
AMROTU_140	vanS-B, vanS-B-Delta	Glycopeptide	0.183349	0.00416745	254.323	114.327
AMROTU_586	sul4	Sulfonamide	0.154876	0.0161401	250.386	208.526
AMROTU_174	mef(A)	Macrolide	0.155182	0.00336765	248.531	91.8071
AMROTU_1233	fosF	Fosfomycin	0.140547	0.0122564	240.199	192.089
AMROTU_592	blaOKP-A-1, blaOKP-A-10, blaOKP-A-11, blaOKP-A-12, blaOKP-A-13, blaOKP-A-14, blaOKP-A-15, blaOKP-A-16, blaOKP-A-17, blaOKP-A-2, blaOKP-A-3, blaOKP-A-4, blaOKP-A-5, blaOKP-A-6, blaOKP-A-7, blaOKP-A-8, blaOKP-A-9, blaOKP-B, blaOKP-B-1, blaOKP-B-10, blaOKP-B-11, blaOKP-B-12, blaOKP-B-13, blaOKP-B-14, blaOKP-B-15, blaOKP-B-16, blaOKP-B-17, blaOKP-B-18, blaOKP-B-19, blaOKP-B-2, blaOKP-B-20, blaOKP-B-2…	β-lactamase	0.032037	0.000238959	240.172	174.666
AMROTU_115	msr(C)	Macrolide	0.132391	0.00509149	236.963	119.806
AMROTU_786	aadA6, ant(3'')-Ia	Aminoglycoside	0.0798304	0.00127466	231.319	73.4097
AMROTU_1070	aac(6')-I, aac(6')-Ii	Aminoglycoside	0.140086	0.00741197	230.528	119.135
AMROTU_774	ampH, blaOXA-724, blaOXA-726, blaOXA-950, blaOXA-951	β-lactamase	0.0550178	0.000645331	224.478	114.549
AMROTU_735	blaVIM-1, blaVIM-10, blaVIM-11, blaVIM-12, blaVIM-14, blaVIM-15, blaVIM-16, blaVIM-17, blaVIM-18, blaVIM-19, blaVIM-2, blaVIM-20, blaVIM-23, blaVIM-24, blaVIM-25, blaVIM-26, blaVIM-27, blaVIM-28, blaVIM-29, blaVIM-3, blaVIM-30, blaVIM-31, blaVIM-32, blaVIM-33, blaVIM-34, blaVIM-35, blaVIM-36, blaVIM-37, blaVIM-38, blaVIM-39, blaVIM-4, blaVIM-40, blaVIM-41, blaVIM-42, blaVIM-43, blaVIM-44, blaVIM-…	β-lactamase	0.0989136	0.00856705	223.651	174.288
AMROTU_523	blaRCP	β-lactamase	0.120638	0.00211617	216.117	86.9799
AMROTU_1005	vanX-B	Glycopeptide	0.110239	0.00301956	207.02	86.8573
AMROTU_943	vanR-B	Glycopeptide	0.103314	0.00187048	192.587	87.5623
AMROTU_1187	aac(6')-I, aac(6')-Is, aac(6')-Iu, aac(6')-Ix	Aminoglycoside	0.0974343	0.0135628	186.436	146.192
AMROTU_361	vanH-B	Glycopeptide	0.088121	0.00136441	183.712	96.4209
AMROTU_1023	aac(6')-IIc	Aminoglycoside	0.0505721	0.00141442	181.375	83.229
AMROTU_1075	arr, arr-2, arr-3, ARR-3, ARR-6	Rifamycin	0.084486	0.00218357	180.919	53.8659
AMROTU_208	tet(Y)	Tetracycline	0.0535743	0.00104692	175.093	214.33
AMROTU_46	tet(44)	Tetracycline	0.138373	0.00224436	172.31	83.3175
AMROTU_199	tet(D)	Tetracycline	0.0112975	6.69358e-05	171.179	201.388
AMROTU_863	cfiA, cfiA10, cfiA11, cfiA13, cfiA14, cfiA17, cfiA18, cfiA19, cfiA2, cfiA21, cfiA22, cfiA23, cfiA24, cfiA26, cfiA27, cfiA28, cfiA3, cfiA4, cfiA6, cfiA8, cfiA9	β-lactamase	0.170489	0.00613139	166.931	77.6474
AMROTU_836	cphA1, cphA2, imiH, imiS	β-lactamase	0.0599165	0.00101765	165.665	109.363
AMROTU_273	tet(X1)	Tetracycline	0.0927367	0.0010998	161.65	59.4253
AMROTU_110	lsa(A)	Lincosamide/Streptogramin	0.079955	0.00135267	159.547	79.8434
AMROTU_1155	dfrA27, dfrA28	Trimethoprim	0.0634623	0.00135489	152.192	132.002
AMROTU_1206	fosA7, fosA7.2, fosA7.3, fosA7.4, fosA7.5, fosA7.6, fosA7.7, fosA7.8	Fosfomycin	0.0684852	0.00572238	147.797	133.05
AMROTU_253	blaACT-1, blaACT-10, blaACT-105, blaACT-13, blaACT-2, blaACT-29, blaACT-3, blaACT-34, blaACT-38, blaACT-4, blaACT-48, blaACT-53, blaACT-57, blaACT-58, blaACT-6, blaACT-62, blaACT-63, blaACT-68, blaACT-8, blaCMG, blaMIR-1, blaMIR-10, blaMIR-11, blaMIR-12, blaMIR-13, blaMIR-14, blaMIR-15, blaMIR-16, blaMIR-17, blaMIR-18, blaMIR-19, blaMIR-2, blaMIR-20, blaMIR-21, blaMIR-22, blaMIR-23, blaMIR-3, bla…	β-lactamase	0.0265587	0.00022341	146.836	86.8588
AMROTU_45	tet(36)	Tetracycline	0.185729	0.00651897	143.909	55.7008
AMROTU_635	lnu(F)	Lincosamide	0.0290399	0.000358176	143.542	56.6442
AMROTU_261	blaCMH-1, blaCMH-2, blaCMH-3, blaCMH-4, blaCMH-5, blaCMH-6, blaCMH-7	β-lactamase	0.00220378	3.93304e-06	138.251	262.942
AMROTU_597	blaLAP-1, blaLAP-2	β-lactamase	0.0583992	0.00154313	138.168	66.0574
AMROTU_716	aph(3')-Ib	Aminoglycoside	0.066608	0.000935364	137.412	55.2602
AMROTU_689	blaOXA-22, blaOXA-899	β-lactamase	0.0334823	0.00140584	134.648	88.3851
AMROTU_631	aadA16	Aminoglycoside	0.161742	0.00885488	134.126	65.7292
AMROTU_792	aadA27, ant(3'')-IIc	Aminoglycoside	0.0492536	0.000663105	132.777	104.903
AMROTU_982	catD, catP	Phenicol	0.106041	0.00179967	130.714	42.6509
AMROTU_1087	aac(3)-I, aac(3)-Ia	Aminoglycoside	0.00104068	2.1227e-06	130.381	222.35
AMROTU_416	mph(A)	Macrolide	0.0521701	0.000777479	129.719	62.0661
AMROTU_545	blaOXY-1-1, blaOXY-1-2, blaOXY-1-3, blaOXY-1-4, blaOXY-1-5, blaOXY-1-6, blaOXY-4-1, blaOXY-5-1, blaOXY-5-2, blaOXY-6-1, blaOXY-6-2, blaOXY-6-3, blaOXY-6-4	β-lactamase	0.0215717	0.000182942	125.227	132
AMROTU_328	vanB	Glycopeptide	0.0346779	0.000365005	124.985	57.5226
AMROTU_827	erm(Q)	Macrolide	0.0766494	0.00637652	124.469	224.945
AMROTU_720	blaOXA-60, blaOXA-60b, blaOXA-60c, blaOXA-60d	β-lactamase	0.0305593	0.000670602	123.5	73.2576
AMROTU_752	lnu(B)	Lincosamide	0.0962539	0.00190252	122.913	48.2355
AMROTU_976	catA2	Phenicol	0.0681872	0.000915266	118.168	37.0356
AMROTU_1239	ble	Bleomycin	0.05198	0.0013654	117.971	92.6975
AMROTU_957	qnrVC4, qnrVC5, qnrVC7, qnrVC9	Quinolone	0.0280235	0.000274667	117.005	104.959
AMROTU_19	vanHBX	Glycopeptide	0.0525296	0.000471871	114.722	47.8591
AMROTU_945	catA16	Phenicol	0.0789	0.00204072	110.458	92.6723
AMROTU_680	blaOXA-18	β-lactamase	0.0167549	0.000190535	108.377	164.649
AMROTU_64	tetA(46)	Tetracycline	0.070356	0.000628789	105.057	37.8534
AMROTU_63	tetB(46)	Tetracycline	0.0842369	0.0013159	100.817	35.2922
AMROTU_1107	aacA48	Aminoglycoside	0.034904	0.00056228	97.8727	37.3753
AMROTU_571	blaCARB-1, blaCARB-11, blaCARB-12, blaCARB-2, blaCARB-3, blaCARB-51, blaCARB-53, blaCARB-55, blaCARB-58, blaCARB-6	β-lactamase	0.0645729	0.00113099	97.5412	41.5757
AMROTU_1116	dfrG	Trimethoprim	0.0858705	0.00268917	95.6322	62.7912
AMROTU_1222	aac(6')-29, aac(6')-29a, aac(6')-29b	Aminoglycoside	0.0175153	0.000524188	95.5304	78.0995
AMROTU_776	aph(3')-IIa	Aminoglycoside	0.0352643	0.00108357	93.9708	69.6809
AMROTU_950	npmA	Aminoglycoside	0.0281206	0.000448215	92.5772	49.0719
AMROTU_431	blaAIM-1, blaAIM-2	β-lactamase	0.0539329	0.000653521	91.0015	53.0243
AMROTU_973	qnrD1, qnrD2, qnrD3	Quinolone	0.029229	0.000620895	90.5714	86.636
AMROTU_1053	aac(6')	Aminoglycoside	0.0091993	0.000116518	89.7419	83.5285
AMROTU_42	tet(S), tet(S/M)	Tetracycline	0.0584041	0.00346369	89.63	113.845
AMROTU_632	blaOXA-274, blaOXA-275, blaOXA-667, blaOXA-668, blaOXA-669	β-lactamase	0.0897409	0.0082339	86.456	91.0925
AMROTU_837	cphA1, cphA3, cphA4, cphA6, cphA7, cphA8	β-lactamase	0.0254214	0.000227947	80.4075	54.1317
AMROTU_737	aph(3')-IIb	Aminoglycoside	0.0823111	0.00878332	79.3217	53.1544
AMROTU_1226	fosE	Fosfomycin	1.32587	0.196078	78.9965	27.9363
AMROTU_403	blaPER-1, blaPER-10, blaPER-11, blaPER-12, blaPER-13, blaPER-15, blaPER-16, blaPER-3, blaPER-4, blaPER-5, blaPER-7, blaPER-8, blaPER-9	β-lactamase	0.00538933	2.35529e-05	78.0668	96.3256
AMROTU_1101	lnu(AN2)	Lincosamide	0.617544	0.0398732	76.7624	27.077
AMROTU_595	ant(6)-Ib	Aminoglycoside	0.088046	0.00169502	76.7333	38.6921
AMROTU_781	blaOXA-12, blaOXA-725, blaOXA-912, blaOXA-958, blaOXA-959	β-lactamase	0.0149336	0.000103914	76.3922	63.5603
AMROTU_580	ant(6)-Ia	Aminoglycoside	0.0698607	0.00114774	76.092	38.2906
AMROTU_179	tet(B)	Tetracycline	0.014029	5.89268e-05	75.4627	39.6822
AMROTU_766	aac(3)-IVb	Aminoglycoside	0.00720889	6.02319e-05	75.0498	74.8308
AMROTU_768	aadA7	Aminoglycoside	0.0201583	0.000118458	74.8302	38.9127
AMROTU_118	msr(A)	Macrolide	0.000309312	1.87521e-07	74.0516	135.387
AMROTU_806	blaOXA-85	β-lactamase	0.00534107	5.5913e-05	71.9408	135.533
AMROTU_1084	aac(6')-Im	Aminoglycoside	0.0229705	0.000154209	71.9371	81.3896
AMROTU_466	blaPC1, blaZ	β-lactamase	0.0259239	0.00101513	71.5861	88.1783
AMROTU_1224	fosA	Fosfomycin	0.0214512	0.000672388	71.1401	56.9982
AMROTU_252	blaACT-100, blaACT-101, blaACT-102, blaACT-103, blaACT-104, blaACT-28, blaACT-51, blaACT-52, blaACT-64, blaACT-87, blaACT-9, blaACT-95, blaACT-96, blaACT-97, blaACT-98, blaACT-99	β-lactamase	0.0310191	0.000508058	70.9954	46.4797
AMROTU_139	ant(3'')-Ij/aac(6')-IIa	Aminoglycoside	0.05376	0.000946988	69.416	36.0987
AMROTU_248	cepH	β-lactamase	0.0889368	0.00765595	65.1287	47.7552
AMROTU_829	aadD1	Aminoglycoside	0.00765966	9.82698e-05	64.3342	74.3607
AMROTU_694	blaOXA-103, blaOXA-1095, blaOXA-133, blaOXA-146, blaOXA-165, blaOXA-166, blaOXA-167, blaOXA-168, blaOXA-169, blaOXA-170, blaOXA-171, blaOXA-225, blaOXA-23, blaOXA-239, blaOXA-27, blaOXA-366, blaOXA-398, blaOXA-422, blaOXA-423, blaOXA-435, blaOXA-440, blaOXA-482, blaOXA-483, blaOXA-49, blaOXA-565, blaOXA-657, blaOXA-73, blaOXA-806, blaOXA-807, blaOXA-808, blaOXA-809, blaOXA-810, blaOXA-811, blaOXA…	β-lactamase	0.0269496	0.000433965	63.5016	37.8006
AMROTU_981	catB7	Phenicol	0.0531627	0.00351162	63.4477	56.3478
AMROTU_1151	dfrA16	Trimethoprim	0	0	62.7449	115.54
AMROTU_651	blaOXA-1005, blaOXA-134, blaOXA-282, blaOXA-283, blaOXA-284, blaOXA-285, blaOXA-335, blaOXA-361, blaOXA-362, blaOXA-363, blaOXA-496, blaOXA-646, blaOXA-647, blaOXA-915	β-lactamase	0	0	62.4736	118.055
AMROTU_763	erm(35)	Macrolide	0.0810314	0.00229749	62.2685	30.6892
AMROTU_783	blaOXA-45	β-lactamase	0.0341312	0.000509632	61.7861	33.0421
AMROTU_76	mcr-3.1, mcr-3.10, mcr-3.11, mcr-3.12, mcr-3.13, mcr-3.14, mcr-3.15, mcr-3.16, mcr-3.18, mcr-3.19, mcr-3.2, mcr-3.20, mcr-3.21, mcr-3.22, mcr-3.23, mcr-3.24, mcr-3.25, mcr-3.26, mcr-3.27, mcr-3.28, mcr-3.29, mcr-3.3, mcr-3.31, mcr-3.32, mcr-3.33, mcr-3.34, mcr-3.35, mcr-3.36, mcr-3.37, mcr-3.38, mcr-3.39, mcr-3.4, mcr-3.40, mcr-3.41, mcr-3.5, mcr-3.6, mcr-3.7, mcr-3.8, mcr-3.9	Colistin	0.0351647	0.00080025	61.7512	49.6767
AMROTU_576	blaSCO-1	β-lactamase	0.0301477	0.000432782	61.6118	33.9847
AMROTU_989	catB2	Phenicol	0.0345282	0.000290013	55.8735	24.2918
AMROTU_212	blaOCH, blaOCH-1, blaOCH-2, blaOCH-3, blaOCH-4, blaOCH-5, blaOCH-6, blaOCH-7, blaOCH-8	β-lactamase	0.0448918	0.000455092	55.4895	30.0722
AMROTU_1091	aac(3)-Ib	Aminoglycoside	0.0208654	7.87434e-05	54.4119	15.8955
AMROTU_271	blaDHA-1, blaDHA-10, blaDHA-12, blaDHA-13, blaDHA-14, blaDHA-15, blaDHA-16, blaDHA-17, blaDHA-18, blaDHA-19, blaDHA-2, blaDHA-20, blaDHA-21, blaDHA-22, blaDHA-23, blaDHA-24, blaDHA-25, blaDHA-26, blaDHA-27, blaDHA-28, blaDHA-29, blaDHA-3, blaDHA-4, blaDHA-5, blaDHA-6, blaDHA-7, blaDHA-9, blaMOR, blaMOR-2	β-lactamase	0.0393723	0.00178256	52.3702	72.1022
AMROTU_1124	catS	Phenicol	0.0478061	0.000729993	50.1723	24.1368
AMROTU_254	blaACT-106, blaACT-14, blaACT-15, blaACT-16, blaACT-17, blaACT-18, blaACT-19, blaACT-20, blaACT-21, blaACT-23, blaACT-24, blaACT-25, blaACT-27, blaACT-30, blaACT-31, blaACT-32, blaACT-33, blaACT-35, blaACT-36, blaACT-37, blaACT-39, blaACT-40, blaACT-41, blaACT-42, blaACT-43, blaACT-44, blaACT-45, blaACT-46, blaACT-47, blaACT-5, blaACT-55, blaACT-56, blaACT-59, blaACT-60, blaACT-61, blaACT-65, bla…	β-lactamase	0.0103574	5.91652e-05	49.108	31.9677
AMROTU_1209	fosA	Fosfomycin	0.0310444	0.000565842	49.0944	23.371
AMROTU_788	blaOXA-1014, blaOXA-1018, blaOXA-1019, blaOXA-1020, blaOXA-1021, blaOXA-1022, blaOXA-1023, blaOXA-1024, blaOXA-1025, blaOXA-1026, blaOXA-1027, blaOXA-1028, blaOXA-1029, blaOXA-1030, blaOXA-1031, blaOXA-1032, blaOXA-1033, blaOXA-1034, blaOXA-1035, blaOXA-395, blaOXA-396, blaOXA-485, blaOXA-486, blaOXA-488, blaOXA-494, blaOXA-50, blaOXA-846, blaOXA-847, blaOXA-848, blaOXA-849, blaOXA-850, blaOXA-85…	β-lactamase	0.00928749	6.1518e-05	48.3148	30.6055
AMROTU_739	aph(3')-XV	Aminoglycoside	0.0269864	0.000386846	47.648	39.1274
AMROTU_101	qacA, qacA4, qacB	Quarternary ammonium	0.013909	0.000304665	46.8673	82.1579
AMROTU_176	blaPAO, blaPDC-1, blaPDC-10, blaPDC-100, blaPDC-101, blaPDC-102, blaPDC-103, blaPDC-104, blaPDC-105, blaPDC-106, blaPDC-107, blaPDC-108, blaPDC-109, blaPDC-11, blaPDC-110, blaPDC-111, blaPDC-112, blaPDC-113, blaPDC-114, blaPDC-115, blaPDC-116, blaPDC-117, blaPDC-118, blaPDC-119, blaPDC-12, blaPDC-120, blaPDC-121, blaPDC-122, blaPDC-123, blaPDC-124, blaPDC-126, blaPDC-127, blaPDC-128, blaPDC-129, …	β-lactamase	0.0210087	0.000628741	46.636	34.0236
AMROTU_468	mph(C)	Macrolide	0.000382284	2.86437e-07	45.3157	85.7041
AMROTU_892	erm(C)	Macrolide	0.0114244	9.33909e-05	44.795	38.1223
AMROTU_757	blaOXA-1011, blaOXA-732	β-lactamase	0.0186934	0.000184006	43.1117	36.3216
AMROTU_39	tetB(P)	Tetracycline	0.0217779	0.000143124	42.4585	23.5666
AMROTU_452	blaOXA-837	β-lactamase	0.0223914	0.000400377	40.5365	36.4582
AMROTU_812	ant(3'')-IIc	Aminoglycoside	0.012098	9.54838e-05	39.6754	36.042
AMROTU_961	catA	Phenicol	0.0207612	0.000217201	38.2652	21.1403
AMROTU_165	tet(31)	Tetracycline	0.018774	0.000185674	37.7163	16.3435
AMROTU_947	catA	Phenicol	0.0311676	0.000441075	37.1978	29.2821
AMROTU_638	aph(6)-Ic	Aminoglycoside	0.0268843	0.00111533	37.0041	56.4577
AMROTU_478	aph(2'')-If	Aminoglycoside	0.0470047	0.00119849	36.8917	18.8636
AMROTU_1254	qacK	Quarternary ammonium	0.0307208	0.000442093	36.5106	23.1899
AMROTU_924	vanR-D	Glycopeptide	0.019762	0.000130698	35.841	19.1625
AMROTU_15	vanHDX	Glycopeptide	0.0104203	2.33765e-05	35.6772	27.3295
AMROTU_894	erm(T)	Macrolide	0.0207361	0.00012019	35.4492	17.1003
AMROTU_91	vanC1XY	Glycopeptide	0.0245929	0.00113904	35.1068	61.8213
AMROTU_968	qnrB11, qnrB12, qnrB22, qnrB34, qnrB37, qnrB39, qnrB4, qnrB55, qnrB65, qnrB69	Quinolone	0.011836	0.000274577	34.0874	57.7468
AMROTU_510	blaGOB-1, blaGOB-10, blaGOB-11, blaGOB-12, blaGOB-13, blaGOB-14, blaGOB-15, blaGOB-18, blaGOB-19, blaGOB-2, blaGOB-20, blaGOB-21, blaGOB-23, blaGOB-24, blaGOB-25, blaGOB-26, blaGOB-28, blaGOB-3, blaGOB-30, blaGOB-32, blaGOB-38, blaGOB-39, blaGOB-4, blaGOB-40, blaGOB-41, blaGOB-42, blaGOB-43, blaGOB-45, blaGOB-48, blaGOB-5, blaGOB-50, blaGOB-52, blaGOB-6, blaGOB-8, blaGOB-9	β-lactamase	0.0197699	0.00032666	33.7408	41.7535
AMROTU_461	aph(2'')-IIa	Aminoglycoside	0.011051	4.08486e-05	33.4918	24.4049
AMROTU_149	tetA(P)	Tetracycline	0.0585414	0.00141313	32.6508	14.9683
AMROTU_850	erm(40)	Macrolide	0.0237684	0.000277837	32.2379	15.6207
AMROTU_123	aac(6')-Ie/aph(2'')-If2	Aminoglycoside	0.0332078	0.000596472	31.979	25.9187
AMROTU_557	blaOXY-2-1, blaOXY-2-10, blaOXY-2-11, blaOXY-2-12, blaOXY-2-13, blaOXY-2-14, blaOXY-2-15, blaOXY-2-2, blaOXY-2-3, blaOXY-2-4, blaOXY-2-5, blaOXY-2-6, blaOXY-2-7, blaOXY-2-8, blaOXY-2-9	β-lactamase	0.0277032	0.000589843	31.5872	49.5219
AMROTU_731	aac(3)-IIg	Aminoglycoside	0.0268768	0.000214505	31.3891	13.9267
AMROTU_634	erm(36)	Macrolide	0.0184527	0.000126325	30.8068	14.6539
AMROTU_150	ere(B)	Macrolide	0.00691874	1.69786e-05	29.9593	36.8869
AMROTU_446	cml	Phenicol	0.0122663	5.13407e-05	28.9728	9.70461
AMROTU_245	blaFOX-1, blaFOX-10, blaFOX-12, blaFOX-13, blaFOX-14, blaFOX-15, blaFOX-16, blaFOX-17, blaFOX-18, blaFOX-19, blaFOX-2, blaFOX-3, blaFOX-4, blaFOX-5, blaFOX-6, blaFOX-7, blaFOX-8, blaFOX-9	β-lactamase	0.00366961	1.32193e-05	28.0741	14.0642
AMROTU_210	blaLHK-1, blaLHK-2, blaLHK-3, blaLHK-4, blaLHK-5, blaLHK-6, blaLHK-7	β-lactamase	0.0324032	0.000237635	27.8278	15.1376
AMROTU_415	aph(2'')-Ig	Aminoglycoside	0.0194352	0.000138053	27.3222	14.8505
AMROTU_759	blaOXA-20, blaOXA-37	β-lactamase	0.0184202	0.000372362	26.8777	18.4204
AMROTU_1212	fosB	Fosfomycin	0	0	26.7922	49.8411
AMROTU_249	cepS	β-lactamase	0.011601	5.77085e-05	26.5959	17.0076
AMROTU_266	vanS-D	Glycopeptide	0.0240795	0.000197298	26.5325	13.839
AMROTU_84	mcr-9	Colistin	0.0166628	0.000339103	26.04	19.6474
AMROTU_299	vanY-D	Glycopeptide	0.0141106	0.00017049	25.886	17.4597
AMROTU_417	mphK	Macrolide	0.00571645	2.2057e-05	25.8187	16.3781
AMROTU_196	blaIDC-1, blaIDC-2	β-lactamase	0.0127133	8.88806e-05	25.7741	18.0174
AMROTU_141	tet(38)	Tetracycline	0.000698932	4.70979e-07	25.6777	33.384
AMROTU_384	blaBKC-1, blaBKC-2	β-lactamase	0.00812505	4.15928e-05	24.7511	20.7104
AMROTU_856	blaB-10, blaB-15, blaB-22, blaB-24, blaB-25, blaB-26, blaB-27, blaB-28, blaB-34, blaB-36, blaB-39, blaB-5, blaB-6, blaB-7, blaB-8, blaB-9	β-lactamase	0.0172515	0.00042181	23.5697	26.9352
AMROTU_127	toprJ1, toprJ2	Tetracycline	0.0656885	0.000794382	23.3496	23.2867
AMROTU_40	tet(T)	Tetracycline	0.0109417	0.000117647	23.3403	23.7216
AMROTU_73	vmlR	Macrolide/Pleuromutilin	0.00735048	1.62756e-05	23.0894	17.0236
AMROTU_306	cfr(B)	Lincosamide/Macroide/Streptogramin	0.00659414	1.47344e-05	23.0093	21.834
AMROTU_256	blaACT-12, blaACT-22, blaACT-54, blaACT-88	β-lactamase	0.0137377	0.000122392	21.9806	17.484
AMROTU_607	aadK	Aminoglycoside	0.00429753	7.93448e-06	21.9506	14.0906
AMROTU_251	ampC	β-lactamase	0.0544841	0.00140011	21.6011	14.8886
AMROTU_8	mupA	Mupiocin	0	0	21.2114	40.1217
AMROTU_170	mef(C)	Macrolide	0.0190389	9.5475e-05	20.7536	8.77555
AMROTU_889	erm(45)	Macrolide	0	0	20.6354	38.4883
AMROTU_1051	aac(6')	Aminoglycoside	0	0	20.0118	16.2876
AMROTU_82	mcr-10.1, mcr-10.2, mcr-10.3, mcr-10.4, mcr-10.5	Colistin	0.00567657	2.16377e-05	19.8051	13.38
AMROTU_841	blaOXA-464, blaOXA-490, blaOXA-491	β-lactamase	0.0198332	0.000133217	19.5347	9.15867
AMROTU_796	ant(3'')-IIc	Aminoglycoside	0.0050062	2.18002e-05	18.5719	20.2135
AMROTU_1267	dfrB4	Trimethoprim	0.0296952	0.00149961	17.939	14.0811
AMROTU_637	vanW-G	Glycopeptide	0.0193203	0.000169648	17.3324	16.8096
AMROTU_515	mph(G)	Macrolide	0.00548024	1.51341e-05	16.8566	9.00578
AMROTU_1110	lnu(P)	Lincosamide	0.00387567	9.95899e-06	16.5433	9.68024
AMROTU_876	blaIMP-11, blaIMP-16, blaIMP-21, blaIMP-22, blaIMP-41, blaIMP-44, blaIMP-58, blaIMP-68, blaIMP-74, blaIMP-93	β-lactamase	0.0147647	0.00021216	15.9941	9.77512
AMROTU_158	cfr(C)	Lincosamide/Macroide/Streptogramin	0.498482	0.132965	15.8084	17.5917
AMROTU_878	blaIMP-31, blaIMP-35, blaIMP-92	β-lactamase	0.0203043	0.000253602	15.0649	11.2881
AMROTU_1131	dfrS1	Trimethoprim	0.0111814	0.000245047	14.8049	25.0351
AMROTU_455	aac(3)-VIa	Aminoglycoside	0.00716174	0.000100529	14.266	27.8187
AMROTU_1189	aac(6')-I, aac(6')-Ir	Aminoglycoside	0.00249119	5.45916e-06	13.7651	8.02704
AMROTU_890	erm(T)	Macrolide	0.00744794	2.79299e-05	13.7594	8.66835
AMROTU_1272	crpP	Fluoroquinolone	0.00730028	0.000104456	13.7041	22.8964
AMROTU_480	blaGPC-1	β-lactamase	0.00175435	1.94501e-06	13.5384	16.0439
AMROTU_135	tet(K)	Tetracycline	0.00216743	8.19155e-06	12.709	16.8913
AMROTU_224	tmexC1, tmexC2, tmexC3	Tetracycline	0.0550192	0.000381702	12.584	5.52723
AMROTU_159	tet(Z)	Tetracycline	0.0090718	0.00014717	12.254	17.2215
AMROTU_501	tet(K)	Tetracycline	0	0	11.4623	20.059
AMROTU_903	erm(A)	Macrolide	0.0209874	0.000138531	11.3729	4.48525
AMROTU_930	vanR-C	Glycopeptide	0.00392205	1.74353e-05	11.0393	8.80349
AMROTU_1263	dfrB1, dfrB5, dfrB6, dfrB8	Trimethoprim	0.00513674	5.17167e-05	10.7728	13.1803
AMROTU_96	vga(E)	Lingosamide	0	0	10.2622	20.0113
AMROTU_259	blaCFE-1, blaCMY-100, blaCMY-101, blaCMY-137, blaCMY-179, blaCMY-70, blaCMY-74, blaCMY-82, blaCMY-83, blaCMY-93	β-lactamase	0.00218781	9.38154e-06	10.22	4.96932
AMROTU_969	qnrB21, qnrB25, qnrB27, qnrB28, qnrB33, qnrB35, qnrB38, qnrB60, qnrB73, qnrB8, qnrB97	Quinolone	0.00434428	3.69906e-05	10.0464	9.42743
AMROTU_33	qacD	Quarternary ammonium	0.0355679	0.000278691	10.0356	19.4448
AMROTU_14	vanHDX	Glycopeptide	0.00361752	5.74733e-06	9.78261	4.59351
AMROTU_343	aac(3)-Ib/aac(6')-Ib''	Aminoglycoside	0	0	9.31045	1.98892
AMROTU_59	mecR1	mec	0.00127238	1.21535e-06	8.8562	14.2286
AMROTU_1171	aac(6')-Iz	Aminoglycoside	0	0	8.72366	16.6077
AMROTU_200	tet(41)	Tetracycline	0.00429901	1.61495e-05	8.42554	13.1519
AMROTU_109	estX/sat2	Streptothricin	0.00888819	5.02794e-05	8.39609	6.63266
AMROTU_1150	dfrA15	Trimethoprim	0.0133523	0.000198667	7.90915	9.06432
AMROTU_23	vanT-G	Glycopeptide	0.0080441	2.27114e-05	7.79531	3.96784
AMROTU_933	vanR-Sc	Glycopeptide	0.00180116	6.35857e-06	7.7177	4.9974
AMROTU_1210	fosB, fosB1, fosB3, fosB4, fosB5, fosB6	Fosfomycin	0.0245993	0.000396516	7.56442	5.40889
AMROTU_449	aph(2'')-Ie, aph(2'')-IVa	Aminoglycoside	0.00790269	3.3986e-05	6.90328	3.04728
AMROTU_1160	dfrA48	Trimethoprim	0.229638	0.00825756	6.81428	4.06957
AMROTU_560	blaCAU-1, blaMBL1b	β-lactamase	0.00417178	1.34232e-05	6.6539	3.97112
AMROTU_963	catA	Phenicol	0.0252535	0.000608906	6.51403	3.72922
AMROTU_430	erm(49)	Macrolide	0	0	6.43842	4.06511
AMROTU_864	blaIMP-13, blaIMP-17, blaIMP-19, blaIMP-2, blaIMP-20, blaIMP-23, blaIMP-24, blaIMP-33, blaIMP-37, blaIMP-39, blaIMP-69, blaIMP-8, blaIMP-84	β-lactamase	0.0053995	3.85459e-05	6.21824	4.47817
AMROTU_32	mecA, mecA2	mec	0.00157958	1.68716e-06	6.14696	7.04515
AMROTU_902	erm(A)	Macrolide	0.00210919	8.71944e-06	6.01513	4.60087
AMROTU_809	ant(9)-Ia	Aminoglycoside	0.0094468	8.46704e-05	5.97432	4.18024
AMROTU_887	blaIMP-15, blaIMP-28, blaIMP-29, blaIMP-45, blaIMP-5, blaIMP-53, blaIMP-62, blaIMP-81, blaIMP-82, blaIMP-85, blaIMP-9	β-lactamase	0	0	5.94437	4.0516
AMROTU_83	mcr-7.1	Colistin	0.00679292	1.95429e-05	5.87086	2.78959
AMROTU_275	blaSRT, blaSRT-1, blaSRT-2, blaSRT-3, blaSST-1	β-lactamase	0.00254593	1.27042e-05	5.74885	5.06992
AMROTU_462	blaCME-1, blaCME-2, blaCME-3	β-lactamase	0	0	5.61085	6.23233
AMROTU_279	vanS-C	Glycopeptide	0.00416827	1.73628e-05	5.25675	3.19665
AMROTU_929	vanR-C	Glycopeptide	0.0139222	0.000379903	5.01338	4.34548
AMROTU_974	qnrE1, qnrE2, qnrE3, qnrE4	Quinolone	0.0103255	0.000119101	4.90097	4.06352
AMROTU_114	lsa(C)	Lincosamide/Streptogramin	0.00975406	3.3459e-05	4.84387	2.31789
AMROTU_780	blaOXA-1041	β-lactamase	0.00315369	1.03289e-05	4.82057	2.9871
AMROTU_975	vat(E)	Streptogramin	0.00327795	2.10601e-05	4.75435	9.27098
AMROTU_539	blaCTX-M-115, blaCTX-M-124, blaCTX-M-131, blaCTX-M-141, blaCTX-M-165, blaCTX-M-171, blaCTX-M-2, blaCTX-M-20, blaCTX-M-200, blaCTX-M-229, blaCTX-M-31, blaCTX-M-35, blaCTX-M-4, blaCTX-M-43, blaCTX-M-44, blaCTX-M-5, blaCTX-M-56, blaCTX-M-59, blaCTX-M-6, blaCTX-M-7, blaCTX-M-76, blaCTX-M-77, blaCTX-M-92, blaCTX-M-95, blaCTX-M-97	β-lactamase	0.00365318	2.61576e-05	4.61295	7.90665
AMROTU_912	blaIND-10, blaIND-16, blaIND-8	β-lactamase	0.0080303	0.000126392	4.56959	5.74261
AMROTU_562	blaL1	β-lactamase	0	0	4.56376	4.12652
AMROTU_1170	aac(6')-Iak	Aminoglycoside	0	0	4.56133	5.17405
AMROTU_1205	fosA8	Fosfomycin	0.000532582	5.55942e-07	4.4852	2.8723
AMROTU_489	blaFONA-1, blaFONA-2, blaFONA-3, blaFONA-4, blaFONA-5, blaFONA-6, blaSFO-1	β-lactamase	0.0059336	3.59271e-05	4.48464	4.78015
AMROTU_710	aac(3)-IIIb	Aminoglycoside	0.00455438	3.0766e-05	4.40373	3.50432
AMROTU_1201	arr	Rifamycin	0.00462886	2.53678e-05	4.28419	4.87879
AMROTU_1015	erm(A)	Macrolide	0.00566072	6.28057e-05	4.21568	7.68158
AMROTU_859	blaB-16, blaB-38	β-lactamase	0.00770909	0.000116483	4.20883	6.34219
AMROTU_791	sul3	Sulfonamide	0	0	4.18389	3.30796
AMROTU_528	blaBES-1	β-lactamase	0	0	4.11088	3.94256
AMROTU_647	aac(3)-IIIc	Aminoglycoside	0.001678	5.51872e-06	4.09701	2.15737
AMROTU_918	catA, cat-TC	Phenicol	0.00925797	6.44376e-05	4.06298	2.50256
AMROTU_1078	aac(6')-IIb	Aminoglycoside	0.00309619	1.87894e-05	4.00232	4.25616
AMROTU_1157	dfrA30, dfrA5	Trimethoprim	0	0	3.82493	3.85961
AMROTU_1216	fosA3	Fosfomycin	0.00773709	0.000117331	3.81586	4.53258
AMROTU_1128	dfrA3	Trimethoprim	0	0	3.77119	5.80474
AMROTU_666	blaOXA-1001, blaOXA-228, blaOXA-229, blaOXA-230, blaOXA-257, blaOXA-300, blaOXA-301, blaOXA-355, blaOXA-356, blaOXA-418, blaOXA-895, blaOXA-930, blaOXA-931, blaOXA-952, blaOXA-953, blaOXA-983	β-lactamase	0.00100596	1.00557e-06	3.64639	4.45504
AMROTU_610	blaOXA-296, blaOXA-666	β-lactamase	0	0	3.63217	5.54807
AMROTU_414	aph(2'')-IIIa	Aminoglycoside	0	0	3.58852	5.46615
AMROTU_925	vanR-D	Glycopeptide	0.000552189	5.9763e-07	3.56256	3.55401
AMROTU_209	blaACC-1, blaACC-1a, blaACC-1b, blaACC-1c, blaACC-1d, blaACC-2, blaACC-4, blaACC-5, blaACC-7, blaACC-8	β-lactamase	0	0	3.52582	6.86735
AMROTU_183	tet(H)	Tetracycline	0	0	3.3705	3.45954
AMROTU_29	vanT-C	Glycopeptide	0.00261928	1.01403e-05	3.3604	2.33678
AMROTU_1193	aac(6')	Aminoglycoside	0	0	3.35896	2.77803
AMROTU_456	blaCKO-1, blaMAL-1, blaMAL-2	β-lactamase	0	0	3.33166	2.5473
AMROTU_242	ampC	β-lactamase	0	0	3.22997	2.02923
AMROTU_81	vanC2XY, vanC3XY, vanC4XY	Glycopeptide	0.00263358	9.15399e-06	3.16689	2.51553
AMROTU_55	vanG2XY	Glycopeptide	0.0010117	8.53813e-07	3.13294	1.91958
AMROTU_556	blaL1	β-lactamase	0	0	2.93841	2.85736
AMROTU_719	blaOXA-570, blaOXA-573	β-lactamase	0	0	2.83202	4.6367
AMROTU_664	blaOXA-299	β-lactamase	0.00390957	2.21457e-05	2.82676	2.23138
AMROTU_382	blaTLA-1, blaTLA-3	β-lactamase	0.00265192	1.04065e-05	2.79926	2.22163
AMROTU_1195	aac(6')-I, aac(6')-Ig	Aminoglycoside	0	0	2.75784	2.95808
AMROTU_80	mcr-3.17	Colistin	0.00170591	5.70383e-06	2.72878	1.90458
AMROTU_542	blaCTX-M-40, blaCTX-M-63, blaCTX-M-8	β-lactamase	0.00179839	3.11395e-06	2.61816	2.24279
AMROTU_265	vanS-D	Glycopeptide	0.00270924	3.82856e-06	2.6077	1.64911
AMROTU_262	blaCMY-157	β-lactamase	0.00064384	8.1248e-07	2.60732	4.19837
AMROTU_1104	dfrA8	Trimethoprim	0	0	2.52893	2.80595
AMROTU_681	blaOXA-214, blaOXA-215, blaOXA-264, blaOXA-265, blaOXA-575, blaOXA-845, blaOXA-936	β-lactamase	0.0055884	6.12113e-05	2.52352	3.45604
AMROTU_854	aph(3')-VIIa	Aminoglycoside	0.00217385	5.19177e-06	2.47967	2.18309
AMROTU_907	blaCAM-1	β-lactamase	0	0	2.34742	2.52492
AMROTU_747	aph(3')-IIc	Aminoglycoside	0	0	2.27283	3.06962
AMROTU_295	vanS-C	Glycopeptide	0.00271492	8.76271e-06	2.26788	1.7985
AMROTU_1213	fosD	Fosfomycin	0.00163836	5.2611e-06	2.21244	2.85757
AMROTU_884	erm(47)	Macrolide	0	0	2.20916	1.663
AMROTU_1180	arr-8	Rifamycin	0	0	2.19835	3.30181
AMROTU_555	blaL1	β-lactamase	0.000259886	1.3238e-07	2.18028	1.85439
AMROTU_598	blaOXA-151, blaOXA-152, blaOXA-62	β-lactamase	0	0	2.13528	3.63544
AMROTU_243	blaAQU, blaAQU-1	β-lactamase	0.000349426	2.39314e-07	2.11406	1.89299
AMROTU_257	blaACT-49, blaACT-76, blaACT-77, blaACT-78, blaACT-80, blaACT-81, blaACT-82	β-lactamase	0	0	2.03915	2.65347
AMROTU_1188	aac(6')-I, aac(6')-Ih, aac(6')-It, aac(6')-Iv	Aminoglycoside	0	0	1.98098	2.21641
AMROTU_22	qacC	Quarternary ammonium	0.0130443	3.34904e-05	1.9518	2.88994
AMROTU_801	blaOXA-198	β-lactamase	0	0	1.93094	1.90037
AMROTU_20	rph	Rifamycin	0	0	1.92408	3.57929
AMROTU_544	blaORN-1, blaORN-2, blaORN-3, blaORN-4, blaORN-5, blaORN-6, blaPLA-1, blaPLA-2a, blaPLA-3, blaPLA-4, blaPLA-5, blaPLA-6	β-lactamase	0.0239893	0.000380541	1.89552	1.24785
AMROTU_1006	vanX-D	Glycopeptide	0.0058181	3.13784e-05	1.88187	1.37425
AMROTU_144	tet(42)	Tetracycline	0.00066833	8.75463e-07	1.87078	1.70529
AMROTU_967	fusF	Fusidic acid	0	0	1.86218	3.506
AMROTU_512	blaSED	β-lactamase	0.00174944	5.99865e-06	1.83448	1.63849
AMROTU_572	blaCARB-4, blaCARB-52	β-lactamase	0	0	1.77701	1.57525
AMROTU_857	blaB-1, blaB-11, blaB-14, blaB-17, blaB-18, blaB-2, blaB-20, blaB-21, blaB-29, blaB-3, blaB-30, blaB-31, blaB-32, blaB-33	β-lactamase	0.000605167	7.17804e-07	1.72206	2.06546
AMROTU_888	blaTMB-1, blaTMB-2	β-lactamase	0.00104602	2.14455e-06	1.70327	2.34892
AMROTU_260	blaCFE-2, blaCMY-159, blaCMY-98	β-lactamase	0.000716356	1.00581e-06	1.64848	3.21345
AMROTU_870	blaTUS-1	β-lactamase	0	0	1.64674	3.21115
AMROTU_263	blaPAC-1	β-lactamase	0.00409111	1.76388e-05	1.64545	1.17779
AMROTU_563	blaL1	β-lactamase	0	0	1.62465	2.87631
AMROTU_652	blaOXA-569, blaOXA-574	β-lactamase	0	0	1.55745	2.30804
AMROTU_298	vanY-D	Glycopeptide	0	0	1.51283	2.43147
AMROTU_56	vanGXY	Glycopeptide	0.00328123	1.33988e-05	1.45825	1.29438
AMROTU_233	blaADC-133	β-lactamase	0.00979993	0.000188236	1.42036	2.71531
AMROTU_187	tet(J)	Tetracycline	0	0	1.41494	2.71529
AMROTU_272	blaPRC-1	β-lactamase	0	0	1.40061	1.44673
AMROTU_221	tet(49)	Tetracycline	0.0009349	1.71311e-06	1.3156	1.17141
AMROTU_732	blaOXA-1099, blaOXA-1100, blaOXA-1101, blaOXA-1102, blaOXA-1103, blaOXA-1104, blaOXA-1105, blaOXA-1106, blaOXA-1107, blaOXA-136, blaOXA-137, blaOXA-192, blaOXA-470, blaOXA-471, blaOXA-472, blaOXA-473, blaOXA-474, blaOXA-475, blaOXA-476, blaOXA-477, blaOXA-478, blaOXA-479, blaOXA-63	β-lactamase	0.00148714	4.33472e-06	1.31537	1.50722
AMROTU_119	msr(D)	Macrolide	0.655538	0.0335773	1.30568	0.539894
AMROTU_330	vanD	Glycopeptide	0.00217214	9.24766e-06	1.28018	0.844124
AMROTU_61	tetA(60)	Tetracycline	0.000459675	4.14151e-07	1.2764	1.02423
AMROTU_16	vanHDX	Glycopeptide	0.00122012	7.48537e-07	1.19618	1.24349
AMROTU_1054	aac(6')	Aminoglycoside	0	0	1.18968	1.8163
AMROTU_429	blaTLA-2	β-lactamase	0.00263192	6.76431e-06	1.17299	0.789807
AMROTU_853	rmtB1, rmtB2, rmtB3, rmtB4	Aminoglycoside	0.00555302	6.04386e-05	1.17124	2.10025
AMROTU_551	blaGOB-16, blaGOB-17, blaGOB-22, blaGOB-27, blaGOB-44, blaGOB-46, blaGOB-47	β-lactamase	0.000563453	6.22259e-07	1.14543	1.02475
AMROTU_1243	mecI	mec	0	0	1.13883	0.985384
AMROTU_105	qepA1, qepA10, qepA2, qepA3, qepA4, qepA5, qepA6, qepA7, qepA9	Quinolone	0	0	1.10327	1.13242
AMROTU_540	blaCTX-M-123, blaCTX-M-132, blaCTX-M-153, blaCTX-M-199, blaCTX-M-234, blaCTX-M-64	β-lactamase	0	0	1.09033	0.53127
AMROTU_896	blaIND-11, blaIND-12, blaIND-15, blaIND-2, blaIND-2a, blaIND-2b, blaIND-2c	β-lactamase	0	0	1.08495	1.18453
AMROTU_952	qnrA1, qnrA10, qnrA11, qnrA12, qnrA13, qnrA2, qnrA3, qnrA4, qnrA5, qnrA6, qnrA7, qnrA8, qnrA9	Quinolone	0.00127238	1.60874e-06	1.07344	1.25389
AMROTU_1192	aac(6'), aac(6')-Ial, aac(6')-Ic	Aminoglycoside	0	0	0.978589	0.946508
AMROTU_566	blaOXA-153	β-lactamase	0	0	0.952193	1.85678
AMROTU_103	tetA	Tetracycline	0	0	0.862078	0.808411
AMROTU_657	aadA9	Aminoglycoside	0	0	0.839204	1.12197
AMROTU_126	iri	Rifamycin	0	0	0.837796	1.10972
AMROTU_296	cfr(D)	Lincosamide/Macroide/Streptogramin	0	0	0.826168	1.61103
AMROTU_37	optrA	Phenicol/Oxazolidinone	0.00155167	4.71903e-06	0.793109	1.54656
AMROTU_795	ant(3'')-IIa	Aminoglycoside	0.108335	0.00263018	0.771847	0.821344
AMROTU_1064	aac(6')-I, aac(6')-Iih	Aminoglycoside	0	0	0.768543	1.49181
AMROTU_258	blaACT-50	β-lactamase	0	0	0.761602	1.34443
AMROTU_182	tet(59), tetA(D)	Tetracycline	0	0	0.752591	1.05369
AMROTU_1071	aac(6')-I, aac(6')-Iid	Aminoglycoside	0.000826523	1.33895e-06	0.716279	0.931426
AMROTU_112	lsa(E)	Lincosamide/Streptogramin	0.0743728	0.00101918	0.695604	0.387963
AMROTU_921	blaEBR-1, blaEBR-2, blaEBR-3, blaEBR-4	β-lactamase	0	0	0.693354	0.926684
AMROTU_68	vga(B)	Lincosamide	0	0	0.660284	1.28755
AMROTU_817	rmtF1, rmtF2	Aminoglycoside	0	0	0.637257	1.04072
AMROTU_682	blaOXA-243, blaOXA-364, blaOXA-455, blaOXA-457, blaOXA-458, blaOXA-459, blaOXA-513, blaOXA-787, blaOXA-789	β-lactamase	0	0	0.634586	0.899161
AMROTU_240	blaMOX-9	β-lactamase	0	0	0.605981	1.18166
AMROTU_753	lnu(G)	Lincosamide	0.000960151	1.8069e-06	0.599169	1.10971
AMROTU_129	rox	Rifamycin	0.00165988	5.40017e-06	0.597761	0.492112
AMROTU_1154	dfrA25	Trimethoprim	0	0	0.596448	0.603559
AMROTU_108	tva(B)	Pleuromutilin	0.000692288	5.17834e-07	0.595676	0.68712
AMROTU_784	blaOXA-956	β-lactamase	0	0	0.576246	0.822746
AMROTU_1032	dfrA19	Trimethoprim	0	0	0.519569	0.657823
AMROTU_490	blaL1	β-lactamase	0	0	0.50517	0.875833
AMROTU_979	fusB	Fusidic acid	0	0	0.492436	0.957147
AMROTU_75	mcr-1.1, mcr-1.10, mcr-1.11, mcr-1.12, mcr-1.13, mcr-1.14, mcr-1.15, mcr-1.16, mcr-1.17, mcr-1.18, mcr-1.19, mcr-1.2, mcr-1.20, mcr-1.21, mcr-1.22, mcr-1.23, mcr-1.24, mcr-1.25, mcr-1.26, mcr-1.27, mcr-1.28, mcr-1.29, mcr-1.3, mcr-1.30, mcr-1.31, mcr-1.32, mcr-1.33, mcr-1.34, mcr-1.4, mcr-1.5, mcr-1.6, mcr-1.7, mcr-1.8, mcr-1.9	Colistin	0.00198435	7.71779e-06	0.492367	0.656959
AMROTU_684	blaOXA-100, blaOXA-1013, blaOXA-104, blaOXA-1047, blaOXA-1048, blaOXA-1058, blaOXA-1059, blaOXA-106, blaOXA-1060, blaOXA-1061, blaOXA-1062, blaOXA-1063, blaOXA-1064, blaOXA-1065, blaOXA-1066, blaOXA-1067, blaOXA-1068, blaOXA-1069, blaOXA-107, blaOXA-1070, blaOXA-1071, blaOXA-1072, blaOXA-1073, blaOXA-1074, blaOXA-1075, blaOXA-1076, blaOXA-1077, blaOXA-1078, blaOXA-1079, blaOXA-108, blaOXA-1080, b…	β-lactamase	0	0	0.476761	0.50248
AMROTU_616	blaBEL-1, blaBEL-2, blaBEL-3, blaBEL-4	β-lactamase	0	0	0.454061	0.459353
AMROTU_1066	aac(6')-Iae	Aminoglycoside	0	0	0.451583	0.524876
AMROTU_62	tetB(60)	Tetracycline	0	0	0.421771	0.346003
AMROTU_543	blaKLUC-1, blaKLUC-2, blaKLUC-3, blaKLUC-4, blaKLUC-5	β-lactamase	0	0	0.418361	0.815805
AMROTU_1186	aac(6')-30	Aminoglycoside	0	0	0.413911	0.424038
AMROTU_547	blaCPS-1	β-lactamase	0	0	0.405338	0.477142
AMROTU_1183	aac(6')-If	Aminoglycoside	0	0	0.397272	0.515502
AMROTU_506	blaBJP	β-lactamase	0.00163328	5.22852e-06	0.37801	0.217666
AMROTU_977	catA2	Phenicol	0.00390532	2.98929e-05	0.363766	0.697979
AMROTU_1057	aacA35	Aminoglycoside	0	0	0.360725	0.485361
AMROTU_839	cphA1, cphA5	β-lactamase	0	0	0.35826	0.42768
AMROTU_803	aac(3)-IVa	Aminoglycoside	0	0	0.354452	0.640196
AMROTU_1163	aac(6')	Aminoglycoside	0	0	0.347888	0.493458
AMROTU_235	blaADC-12, blaADC-13, blaADC-132, blaADC-14, blaADC-149, blaADC-15, blaADC-150, blaADC-151, blaADC-17, blaADC-18, blaADC-19, blaADC-20, blaADC-202, blaADC-206, blaADC-207, blaADC-21, blaADC-22, blaADC-221, blaADC-23, blaADC-24, blaADC-245, blaADC-252, blaADC-253, blaADC-265, blaADC-41, blaADC-42, blaADC-44, blaADC-70, blaADC-86	β-lactamase	0	0	0.339775	0.603257
AMROTU_388	penA	β-lactamase	0.00249168	6.82018e-06	0.323994	0.305611
AMROTU_1191	aac(6')-I, aac(6')-Ij	Aminoglycoside	0	0	0.31752	0.368745
AMROTU_128	fexA	Phenicol	0.00248443	9.94112e-06	0.314058	0.339185
AMROTU_669	blaOXA-235, blaOXA-236, blaOXA-237, blaOXA-276, blaOXA-277, blaOXA-278, blaOXA-360, blaOXA-537, blaOXA-991	β-lactamase	0	0	0.299388	0.418308
AMROTU_996	catB1	Phenicol	0	0	0.25836	0.449003
AMROTU_517	bla	β-lactamase	1.00365	0.0453097	0.25543	0.239091
AMROTU_567	blaOXA-55, blaOXA-729, blaOXA-960, blaOXA-961, blaOXA-962, blaOXA-963, blaOXA-964, blaOXA-965	β-lactamase	0	0	0.253338	0.449147
AMROTU_378	blaTHIN-B	β-lactamase	0	0	0.252455	0.481084
AMROTU_1156	dfrA29	Trimethoprim	0.00834934	6.11267e-05	0.2515	0.220647
AMROTU_1228	aacA37	Aminoglycoside	0	0	0.242668	0.331465
AMROTU_858	blaB-12, blaB-13, blaB-19, blaB-23, blaB-3, blaB-35	β-lactamase	0	0	0.241882	0.253861
AMROTU_754	ant(3'')-Ib	Aminoglycoside	0	0	0.240257	0.295959
AMROTU_822	bla2	β-lactamase	0	0	0.237103	0.427747
AMROTU_1028	aac(6')-Ian, aacA57-2	Aminoglycoside	0	0	0.235155	0.318896
AMROTU_323	cfr	Lincosamide/Macroide/Streptogramin	0	0	0.232431	0.379672
AMROTU_24	vanTc, vanT-C	Glycopeptide	0.00813324	2.89144e-05	0.228187	0.164465
AMROTU_337	aph(4)-Ia	Aminoglycoside	0	0	0.218085	0.355175
AMROTU_21	vanHAX	Glycopeptide	0	0	0.201207	0.263917
AMROTU_215	blaADC-1, blaADC-10, blaADC-100, blaADC-101, blaADC-102, blaADC-103, blaADC-104, blaADC-105, blaADC-106, blaADC-107, blaADC-109, blaADC-11, blaADC-110, blaADC-112, blaADC-113, blaADC-114, blaADC-115, blaADC-116, blaADC-117, blaADC-119, blaADC-121, blaADC-122, blaADC-123, blaADC-125, blaADC-139, blaADC-140, blaADC-141, blaADC-143, blaADC-144, blaADC-145, blaADC-146, blaADC-147, blaADC-152, blaADC-…	β-lactamase	0	0	0.199137	0.270146
AMROTU_1250	qac	Quarternary ammonium	0.199669	0.0100898	0.198486	0.274595
AMROTU_132	tet(L)	Tetracycline	0	0	0.197659	0.238809
AMROTU_1219	arr	Rifamycin	0.0213702	0.000203217	0.189495	0.204912
AMROTU_358	ole(C)	Macrolide	0	0	0.187911	0.264615
AMROTU_782	blaOXA-427, blaOXA-917	β-lactamase	0	0	0.183054	0.330257
AMROTU_1194	aacA34	Aminoglycoside	0	0	0.153138	0.29862
AMROTU_231	blaADC-120, blaADC-130, blaADC-131, blaADC-148, blaADC-239, blaADC-255	β-lactamase	0	0	0.143963	0.263792
AMROTU_662	blaOXA-307, blaOXA-670	β-lactamase	0	0	0.141805	0.229651
AMROTU_958	catA	Phenicol	0	0	0.141342	0.193238
AMROTU_1158	dfrA31, dfrA46, dfrA6	Trimethoprim	0	0	0.141186	0.214827
AMROTU_153	tet(V)	Tetracycline	0	0	0.135074	0.103023
AMROTU_189	blaPDC-125, blaPDC-140, blaPDC-151, blaPDC-160, blaPDC-250, blaPDC-33, blaPDC-342, blaPDC-343, blaPDC-344, blaPDC-41, blaPDC-42, blaPDC-455, blaPDC-62	β-lactamase	0	0	0.134926	0.263105
AMROTU_922	vanR-G	Glycopeptide	0	0	0.134317	0.261918
AMROTU_594	blaPOM-1, blaPOM-2, POM-1	β-lactamase	0	0	0.132985	0.224769
AMROTU_746	aph(3')-IIc	Aminoglycoside	0.000305905	1.83413e-07	0.124892	0.226403
AMROTU_267	vanS-D	Glycopeptide	0.00097803	1.87482e-06	0.124759	0.153134
AMROTU_554	blaHER-1, blaHER-2, blaHER-3, blaHER-4, blaHER-5, blaHER-6, blaHER-8	β-lactamase	0	0	0.120503	0.197524
AMROTU_74	poxtA, poxtA2	Phenicol/Oxazolidinone	0	0	0.112245	0.158922
AMROTU_255	blaACT-107	β-lactamase	0	0	0.111504	0.20132
AMROTU_1270	vanU-G	Glycopeptide	0	0	0.111043	0.216534
AMROTU_505	blaBJP-1	β-lactamase	0	0	0.1077	0.0806842
AMROTU_552	blaGOB-29, blaGOB-31, blaGOB-49, blaGOB-7	β-lactamase	0.00131924	3.41115e-06	0.101369	0.145772
AMROTU_98	vga(A), vga(A)LC, vga(A)-LC	Lingosamide	0.000313509	1.92644e-07	0.0880422	0.126378
AMROTU_359	blaDES-1	β-lactamase	0.000410172	3.29752e-07	0.0848017	0.0710212
AMROTU_491	blaLRA1	β-lactamase	0	0	0.0839659	0.0965105
AMROTU_756	blaMYO-1	β-lactamase	0.983398	0.63674	0.0824444	0.106874
AMROTU_397	bla	β-lactamase	0	0	0.0762276	0.0984266
AMROTU_648	blaOXA-1036	β-lactamase	0	0	0.0756736	0.145145
AMROTU_474	blaCARB-10, blaCARB-14, blaCARB-16, blaCARB-49, blaCARB-5, blaCARB-50, blaCARB-54, blaCARB-8	β-lactamase	0	0	0.0752446	0.101458
AMROTU_66	mcr-8.1, mcr-8.2, mcr-8.3, mcr-8.4	Colistin	0	0	0.0741884	0.144667
AMROTU_329	vanC	Glycopeptide	0	0	0.0726921	0.119563
AMROTU_27	vanT-C	Glycopeptide	0.00573196	3.31633e-05	0.0716286	0.0994057
AMROTU_278	blaACC-3	β-lactamase	0	0	0.0709781	0.138407
AMROTU_678	blaOXA-114a, blaOXA-114b, blaOXA-114c, blaOXA-114d, blaOXA-114e, blaOXA-114f, blaOXA-114g, blaOXA-114h, blaOXA-114i, blaOXA-114j, blaOXA-114k, blaOXA-114l, blaOXA-114m, blaOXA-114n, blaOXA-114p, blaOXA-114q, blaOXA-114r, blaOXA-114s, blaOXA-114t, blaOXA-114u, blaOXA-114v, blaOXA-114w, blaOXA-114x, blaOXA-790, blaOXA-791, blaOXA-839	β-lactamase	0	0	0.0682458	0.133079
AMROTU_1042	dfrA23	Trimethoprim	0	0	0.0662614	0.12921
AMROTU_790	erm(50)	Macrolide	0	0	0.0655143	0.0829564
AMROTU_77	mcr-4.1, mcr-4.2, mcr-4.3, mcr-4.4, mcr-4.5, mcr-4.6	Colistin	0	0	0.0650594	0.0730419
AMROTU_923	vanR-O	Glycopeptide	0	0	0.0626276	0.0729748
AMROTU_1167	aac(3)-If	Aminoglycoside	0	0	0.061002	0.116827
AMROTU_445	blaRm3	β-lactamase	0	0	0.0598811	0.116768
AMROTU_573	blaCARB-7, blaCARB-9	β-lactamase	0	0	0.0566709	0.110508
AMROTU_672	blaSPM-1	β-lactamase	0	0	0.0551674	0.0753076
AMROTU_338	emtA	Avilamycin	0	0	0.0545225	0.106319
AMROTU_883	erm(39)	Macrolide	0	0	0.0537258	0.0738852
AMROTU_1218	fosB, fosBx1	Fosfomycin	0	0	0.0536596	0.104636
AMROTU_926	vanR-I	Glycopeptide	0.000246105	1.18713e-07	0.0494821	0.0757549
AMROTU_944	catA15	Phenicol	0	0	0.0483618	0.0943054
AMROTU_721	blaOXA-898	β-lactamase	0	0	0.047944	0.0417178
AMROTU_872	rmtD1, rmtD2	Aminoglycoside	0	0	0.0434368	0.0847018
AMROTU_274	ampC	β-lactamase	0	0	0.0416251	0.0811689
AMROTU_865	blaJOHN-1	β-lactamase	0	0	0.0405647	0.0556524
AMROTU_508	blaF	β-lactamase	0	0	0.0400471	0.0557196
AMROTU_808	aac(2')-IIa	Aminoglycoside	0	0	0.0392236	0.0651441
AMROTU_730	aac(3)-IIb	Aminoglycoside	0	0	0.0372067	0.0610154
AMROTU_148	cmlB1	Phenicol	0	0	0.0345258	0.0631907
AMROTU_1030	vanXY-C	Glycopeptide	0	0	0.0337796	0.0658703
AMROTU_1095	sat2	Streptothricin	0	0	0.0331988	0.042726
AMROTU_695	blaOXA-209	β-lactamase	0.00195428	3.73624e-06	0.0313671	0.0202825
AMROTU_188	blaADC-8	β-lactamase	0	0	0.0309102	0.0423561
AMROTU_1017	aac(2')-Ib	Aminoglycoside	0	0	0.0273342	0.0321267
AMROTU_479	aph(2'')-Ih	Aminoglycoside	0	0	0.0186275	0.0214718
AMROTU_18	vanHAX	Glycopeptide	0	0	0.0185204	0.0326592
AMROTU_995	catA	Phenicol	0	0	0.0139644	0.0272306
AMROTU_986	aac(2')-Id	Aminoglycoside	0	0	0.0136574	0.0266319
AMROTU_92	tetABB	ND	0	0	0.0133433	0.0183072
AMROTU_1261	smr	Quarternary ammonium	0	0	0.0123309	0.0240453
AMROTU_193	blaRSC1-1	β-lactamase	0.00346396	1.84904e-05	0.0121021	0.0165376
AMROTU_394	blaFAR-1	β-lactamase	0	0	0.0120043	0.0234084
AMROTU_524	blaS	β-lactamase	0	0	0.0118476	0.0166403
AMROTU_319	vanY-D	Glycopeptide	0.000741558	1.07782e-06	0.0110433	0.0186537
AMROTU_1099	aac(6')	Aminoglycoside	0	0	0.010659	0.0195189
AMROTU_58	blaR1	β-lactamase	0.00634127	2.14962e-05	0.0106181	0.0101657
AMROTU_910	blaKHM-1	β-lactamase	0	0	0.0102493	0.0182407
AMROTU_724	vanW-Pt	Glycopeptide	0	0	0.00993353	0.0191273
AMROTU_530	blaCIA-1, blaCIA-2, blaCIA-3, blaCIA-4	β-lactamase	0	0	0.00963813	0.0169112
AMROTU_448	mph(N)	Macrolide	0	0	0.00851698	0.0166081
AMROTU_71	tlr(C)	Macrolide	0	0	0.00834847	0.0162795
AMROTU_1040	dfrA	Trimethoprim	0	0	0.00748943	0.00838903
AMROTU_641	blaOXA-288	β-lactamase	0.00297416	1.73374e-05	0.0072703	0.0141771
AMROTU_447	mph(B)	Macrolide	0	0	0.00687804	0.0134122
AMROTU_111	lsa(D)	Lincosamide/Streptogramin	0	0	0.00613407	0.00747066
AMROTU_692	apmA	Aminoglycoside	0	0	0.00598796	0.0116765
AMROTU_761	blaOXA-830	β-lactamase	0	0	0.00591867	0.0115414
AMROTU_583	blaPAM-1, blaPAM-2	β-lactamase	0	0	0.00546944	0.0106654
AMROTU_469	mph(F)	Macrolide	0	0	0.0051187	0.00998147
AMROTU_1114	dfrA13, dfrA21, dfrA22, dfrA33, dfrA47	Trimethoprim	0	0	0.00484553	0.00944878
AMROTU_164	rgt	Rifamycin	0	0	0.00370818	0.00723094
AMROTU_874	blaIMP-12, blaIMP-63, blaIMP-90	β-lactamase	0	0	0.00319895	0.00623795
AMROTU_459	hugA	β-lactamase	0	0	0.0021913	0.00427303
AMROTU_401	blaCBP-1	β-lactamase	0	0	0.00206079	0.00401854
AMROTU_198	tet(30)	Tetracycline	0	0	0.00167007	0.00236327
AMROTU_162	tet(47)	Tetracycline	0	0	0.0014447	0.00222384
AMROTU_223	tet(53)	Tetracycline	0	0	0.00127912	0.00249429
AMROTU_222	tet(51)	Tetracycline	0	0	0.00111812	0.00127355
AMROTU_288	vanS-G	Glycopeptide	0	0	0.00111716	0.00217846
AMROTU_204	cmrA	Phenicol	0	0	0.00100289	0.00195563
AMROTU_214	tet(56)	Tetracycline	0	0	0.000747577	0.00145778
AMROTU_1108	gar	Aminoglycoside	0	0	0.000737553	0.00143823
AMROTU_970	qnrB31, qnrB53	Quinolone	0	0	0.00073007	0.00142364
AMROTU_570	aadE	Aminoglycoside	1.37355	0.117887	0.000695811	0.00135683
AMROTU_1166	aac(3)-I	Aminoglycoside	0	0	0.000615932	0.000879517
AMROTU_741	blaOXA-1043	β-lactamase	0	0	0.000460628	0.000898225
AMROTU_679	blaOXA-143, blaOXA-182, blaOXA-231, blaOXA-253, blaOXA-255, blaOXA-499, blaOXA-649, blaOXA-825, blaOXA-945	β-lactamase	0	0	0.000410979	0.000801409
AMROTU_194	tet(64)	Tetracycline	0	0	0.000240477	0.000343388
AMROTU_875	blaIMP-14, blaIMP-18, blaIMP-32, blaIMP-46, blaIMP-48, blaIMP-49, blaIMP-54, blaIMP-56, blaIMP-65, blaIMP-71, blaIMP-75, blaIMP-83, blaIMP-86, blaIMP-87, blaIMP-91	β-lactamase	0	0	0.000199223	0.000388484
AMROTU_777	aph(3')-Vb	Aminoglycoside	0	0	0.00012671	0.000247085
AMROTU_107	tva(A)	Pleuromutilin	0	0	6.62349e-05	0.000129158
AMROTU_1094	nimA	Nitroimidazole	0.0190988	0.000285527	0	0
AMROTU_1097	satA	Streptothricin	0.0115841	9.18335e-05	0	0
AMROTU_1168	fosX	Fosfomycin	0.00781437	0.000119686	0	0
AMROTU_1172	aac(3)-Ih	Aminoglycoside	0.00244188	1.1687e-05	0	0
AMROTU_1176	nimF	Nitroimidazole	0.00359281	2.53002e-05	0	0
AMROTU_1184	aac(3)-XI	Aminoglycoside	0.0122252	0.000220052	0	0
AMROTU_1202	fosB	Fosfomycin	0.00415763	1.68211e-05	0	0
AMROTU_122	msr(G)	Macrolide	0.000466832	4.27146e-07	0	0
AMROTU_1238	blaI	β-lactamase	0.000451518	3.99581e-07	0	0
AMROTU_124	aac(6')-Ie/aph(2'')	Aminoglycoside	0.0264145	0.000128803	0	0
AMROTU_1240	qacH	Quarternary ammonium	0.00853535	0.00014279	0	0
AMROTU_1249	bcrC	Bacitracin	0.019746	0.000689613	0	0
AMROTU_130	fexB	Phenicol	0.0116918	0.000149221	0	0
AMROTU_147	sulX	Sulfonamide	0.000713461	9.97693e-07	0	0
AMROTU_155	mdt(A)	ND	0.0269184	0.000189727	0	0
AMROTU_190	cml	Phenicol	0.00600717	2.15892e-05	0	0
AMROTU_191	mef(F)	Macrolide	0.0011401	2.54768e-06	0	0
AMROTU_211	blaMCA	β-lactamase	0.284737	0.0221675	0	0
AMROTU_25	ClpL	ND	0.0500434	0.000496155	0	0
AMROTU_286	formA	ND	0.00147272	4.25108e-06	0	0
AMROTU_304	vanC	Glycopeptide	0.000366554	2.6335e-07	0	0
AMROTU_322	cfr(E)	Lincosamide/Macroide/Streptogramin	0.055299	0.000672871	0	0
AMROTU_354	blaSGM-5	β-lactamase	0.0011093	2.41188e-06	0	0
AMROTU_387	blaCDD-1, blaCDD-2	β-lactamase	0.000857272	1.44043e-06	0	0
AMROTU_391	mre(A)	ND	0.000893109	7.92617e-07	0	0
AMROTU_4	sitABCD	ND	0.216283	0.00401004	0	0
AMROTU_402	blaM	β-lactamase	0.00106126	2.2075e-06	0	0
AMROTU_411	bcrA	Bacitracin	0.0134901	0.000297266	0	0
AMROTU_426	blaL2	β-lactamase	0.0103985	0.000190782	0	0
AMROTU_522	blaPAU-1	β-lactamase	0.217786	0.0261745	0	0
AMROTU_558	blaRAA-1	β-lactamase	0.00112691	2.48904e-06	0	0
AMROTU_60	penA	β-lactamase	9.8527e-05	1.90268e-08	0	0
AMROTU_620	blaOXA-727, blaOXA-728	β-lactamase	0.00748365	8.59908e-05	0	0
AMROTU_627	str	Aminoglycoside	0.00148298	3.01419e-06	0	0
AMROTU_713	blaOXA-1091	β-lactamase	0.00613888	7.38642e-05	0	0
AMROTU_725	aph(6)	Aminoglycoside	0.00443925	3.86255e-05	0	0
AMROTU_736	spw	Aminoglycoside	0.0257983	0.000231895	0	0
AMROTU_743	blaOXA-926	β-lactamase	0.0155452	0.000440024	0	0
AMROTU_745	aph(3')-II	Aminoglycoside	0.00827325	7.83878e-05	0	0
AMROTU_818	aad9	Aminoglycoside	0.422271	0.0166934	0	0
AMROTU_826	blaRSD2-1, blaRSD2-2	β-lactamase	0.00688312	4.57168e-05	0	0
