# Supplementary material for: Highly sensitive detection of antimicrobial resistance genes in hospital wastewater using the multiplex hybrid capture target enrichment
Source: mSphere. 2023 May 24;8(4):e00100-23. doi: 10.1128/msphere.00100-23 (PMC10449491; doi:10.1128/msphere.00100-23)
Supplement: TABLE S2 — Operational taxonomic units (OTUs) in the antimicrobial resistance gene (ARG) database (AMROTU ver. 2022-04-11). This database was constructed from the databases, the National Center for Biotechnology Information (NCBI) Antimicrobial Resistance Reference Gene Database (BioProject ID: PRJNA313047) and ResFinder, https://bitbucket.org/genomicepidemiology/resfinder_db/src/master/), using Makeblastdb in basic local alignment search tool (BLAST+). The AMROTUs were created by clustering at ≥90% sequence identity and ≥80% coverage using Vsearch version 2.10.4. [file msphere.00100-23-s0002.xlsx]

## Sheet: Table S1
Table S2. The operational taxonomic units (OTUs) in the antimicrobial resistance gene (ARG) database (AMROTU version 2022-04-11)
AMROTU ID	Gene name	Accession number	Database
AMROTU_1	vanXmurFvanKWI	AP008230	ResFinder
AMROTU_2	vanXmurFvanKWI	NZAGAF01000127	ResFinder
AMROTU_3	vanXmurFvanWI	CP001336	ResFinder
AMROTU_4	sitABCD	AY598030	ResFinder
AMROTU_5	oqxB	NG_048025	NCBI
AMROTU_5	oqxB10	NG_050428	NCBI
AMROTU_5	oqxB11	NG_050429	NCBI
AMROTU_5	oqxB12	NG_050430	NCBI
AMROTU_5	oqxB13	NG_050431	NCBI
AMROTU_5	oqxB14	NG_050432	NCBI
AMROTU_5	oqxB15	NG_050433	NCBI
AMROTU_5	oqxB16	NG_050434	NCBI
AMROTU_5	oqxB17	NG_050435	NCBI
AMROTU_5	oqxB18	NG_050436	NCBI
AMROTU_5	oqxB19	NG_050437	NCBI
AMROTU_5	oqxB2	NG_050438	NCBI
AMROTU_5	oqxB20	NG_050439	NCBI
AMROTU_5	oqxB21	NG_050440	NCBI
AMROTU_5	oqxB22	NG_050441	NCBI
AMROTU_5	oqxB23	NG_050442	NCBI
AMROTU_5	oqxB24	NG_050443	NCBI
AMROTU_5	oqxB25	NG_050444	NCBI
AMROTU_5	oqxB26	NG_050445	NCBI
AMROTU_5	oqxB27	NG_050446	NCBI
AMROTU_5	oqxB28	NG_050447	NCBI
AMROTU_5	oqxB29	NG_050448	NCBI
AMROTU_5	oqxB3	NG_050449	NCBI
AMROTU_5	oqxB30	NG_050450	NCBI
AMROTU_5	oqxB31	NG_050451	NCBI
AMROTU_5	oqxB32	NG_050452	NCBI
AMROTU_5	oqxB4	NG_050453	NCBI
AMROTU_5	oqxB5	NG_050454	NCBI
AMROTU_5	oqxB6	NG_050455	NCBI
AMROTU_5	oqxB7	NG_050456	NCBI
AMROTU_5	oqxB8	NG_050457	NCBI
AMROTU_5	oqxB9	NG_050458	NCBI
AMROTU_6	tmexD1	NG_074693	NCBI
AMROTU_6	tmexD3	NG_076636	NCBI
AMROTU_6	tmexD2	NG_076648	NCBI
AMROTU_7	mupB	NG_048009	NCBI
AMROTU_8	mupA	NG_048008	NCBI
AMROTU_8	mupA	NG_056478	NCBI
AMROTU_9	vanHOX	KF478993	ResFinder
AMROTU_10	dldHA2X	AL939117	ResFinder
AMROTU_11	vanHFX	AF155139	ResFinder
AMROTU_12	rphD	NG_063826	NCBI
AMROTU_13	vanHMX	FJ349556	ResFinder
AMROTU_14	vanHDX	AF130997	ResFinder
AMROTU_14	vanHDX	AF175293	ResFinder
AMROTU_14	vanHDX	AY489045	ResFinder
AMROTU_14	vanHDX	EU999036	ResFinder
AMROTU_15	vanHDX	AB242319	ResFinder
AMROTU_15	vanHDX	AY082011	ResFinder
AMROTU_16	vanHDX	DQ172830	ResFinder
AMROTU_17	rphC	NG_063825	NCBI
AMROTU_18	vanHAX	1DQ018710	ResFinder
AMROTU_18	vanHAX	2AY926880	ResFinder
AMROTU_18	vanHAX	FJ866609	ResFinder
AMROTU_18	vanHAX	M97297	ResFinder
AMROTU_19	vanHBX	AF192329	ResFinder
AMROTU_19	vanHBX	U35369	ResFinder
AMROTU_20	rph	NG_048066	NCBI
AMROTU_21	vanHAX	1DQ018711	ResFinder
AMROTU_22	qacC	M37889	ResFinder
AMROTU_23	vanT-G	NG_048455	NCBI
AMROTU_23	vanT-G	NG_048457	NCBI
AMROTU_24	vanT-C	NG_048459	NCBI
AMROTU_24	vanTc	NG_048462	NCBI
AMROTU_24	vanTc	NG_048463	NCBI
AMROTU_25	ClpL	CP023753	ResFinder
AMROTU_26	vanT-E	NG_048456	NCBI
AMROTU_27	vanT-C	NG_048460	NCBI
AMROTU_28	vanT-N	NG_048461	NCBI
AMROTU_29	vanT-C	NG_048454	NCBI
AMROTU_29	vanT-C	NG_048458	NCBI
AMROTU_30	mecD	NG_054960	NCBI
AMROTU_31	mecB	NG_047953	NCBI
AMROTU_31	mecB	NG_047954	NCBI
AMROTU_32	mecA	AB505630	ResFinder
AMROTU_32	mecA	AB546266	ResFinder
AMROTU_32	mecA	AB546267	ResFinder
AMROTU_32	mecA	BX571856	ResFinder
AMROTU_32	mecA	HE861945	ResFinder
AMROTU_32	mecA	NG_047936	NCBI
AMROTU_32	mecA	NG_047937	NCBI
AMROTU_32	mecA	NG_047938	NCBI
AMROTU_32	mecA	NG_047939	NCBI
AMROTU_32	mecA	NG_047940	NCBI
AMROTU_32	mecA	NG_047941	NCBI
AMROTU_32	mecA	NG_047945	NCBI
AMROTU_32	mecA	NG_047946	NCBI
AMROTU_32	mecA	NG_047947	NCBI
AMROTU_32	mecA	NG_047948	NCBI
AMROTU_32	mecA2	NG_047951	NCBI
AMROTU_32	mecA2	NG_047952	NCBI
AMROTU_32	mecA	Y13095	ResFinder
AMROTU_33	qacD	M37888	ResFinder
AMROTU_34	mecA1	AB547235	ResFinder
AMROTU_34	mecA1	AB547236	ResFinder
AMROTU_34	mecA1	NG_047949	NCBI
AMROTU_34	mecA1	NG_047950	NCBI
AMROTU_34	mecA1	Y13094	ResFinder
AMROTU_35	mecC	FR821779	ResFinder
AMROTU_35	mecC2	KF955540	ResFinder
AMROTU_35	mecC	KR732654	ResFinder
AMROTU_35	mecC	NG_047955	NCBI
AMROTU_35	mecC2	NG_063821	NCBI
AMROTU_35	mecC3	NG_063822	NCBI
AMROTU_36	otr(A)	NG_048026	NCBI
AMROTU_37	optrA	ALMH01000001	ResFinder
AMROTU_37	optrA	ALMN01000021	ResFinder
AMROTU_37	optrA	ALMZ01000078	ResFinder
AMROTU_37	optrA	ALZI01000051	ResFinder
AMROTU_37	optrA	AMBD01000029	ResFinder
AMROTU_37	optrA	KT601170	ResFinder
AMROTU_37	optrA	KT862775	ResFinder
AMROTU_37	optrA	KT862777	ResFinder
AMROTU_37	optrA	KT862780	ResFinder
AMROTU_37	optrA	KT862781	ResFinder
AMROTU_37	optrA	KT862782	ResFinder
AMROTU_37	optrA	KT862783	ResFinder
AMROTU_37	optrA	KT862784	ResFinder
AMROTU_37	optrA	KT892063	ResFinder
AMROTU_37	optrA	KX620934	ResFinder
AMROTU_37	optrA	KX620936	ResFinder
AMROTU_37	optrA	KX620939	ResFinder
AMROTU_37	optrA	KX620941	ResFinder
AMROTU_37	optrA	KX620942	ResFinder
AMROTU_37	optrA	NG_048023	NCBI
AMROTU_38	tet(Q)	NG_048268	NCBI
AMROTU_38	tet(Q)	NG_048269	NCBI
AMROTU_38	tet(Q)	NG_048270	NCBI
AMROTU_38	tet(Q)	NG_048271	NCBI
AMROTU_38	tet(Q)	NG_048272	NCBI
AMROTU_39	tetB(P)	NG_048319	NCBI
AMROTU_40	tet(T)	NG_048278	NCBI
AMROTU_40	tet(T)	NG_048279	NCBI
AMROTU_41	taeA	NG_063829	NCBI
AMROTU_42	tet(S/M)	AY534326	ResFinder
AMROTU_42	tet(S)	NG_048273	NCBI
AMROTU_42	tet(S)	NG_048275	NCBI
AMROTU_42	tet(S)	NG_048276	NCBI
AMROTU_42	tet(S)	X92946	ResFinder
AMROTU_43	qacF	Z17326	ResFinder
AMROTU_44	tet(M)	AM990992	ResFinder
AMROTU_44	tet(S/M)	HM367711	ResFinder
AMROTU_44	tet(M)	JN846696	ResFinder
AMROTU_44	tet(M)	NG_048211	NCBI
AMROTU_44	tet(M)	NG_048212	NCBI
AMROTU_44	tet(M)	NG_048213	NCBI
AMROTU_44	tet(M)	NG_048214	NCBI
AMROTU_44	tet(M)	NG_048215	NCBI
AMROTU_44	tet(M)	NG_048216	NCBI
AMROTU_44	tet(M)	NG_048217	NCBI
AMROTU_44	tet(M)	NG_048218	NCBI
AMROTU_44	tet(M)	NG_048219	NCBI
AMROTU_44	tet(M)	NG_048220	NCBI
AMROTU_44	tet(M)	NG_048221	NCBI
AMROTU_44	tet(M)	NG_048222	NCBI
AMROTU_44	tet(M)	NG_048223	NCBI
AMROTU_44	tet(M)	NG_048225	NCBI
AMROTU_44	tet(M)	NG_048226	NCBI
AMROTU_44	tet(M)	NG_048227	NCBI
AMROTU_44	tet(M)	NG_048228	NCBI
AMROTU_44	tet(M)	NG_048229	NCBI
AMROTU_44	tet(M)	NG_048230	NCBI
AMROTU_44	tet(M)	NG_048231	NCBI
AMROTU_44	tet(M)	NG_048232	NCBI
AMROTU_44	tet(M)	NG_048233	NCBI
AMROTU_44	tet(M)	NG_048234	NCBI
AMROTU_44	tet(M)	NG_048235	NCBI
AMROTU_44	tet(M)	NG_048236	NCBI
AMROTU_44	tet(M)	NG_048237	NCBI
AMROTU_44	tet(M)	NG_048238	NCBI
AMROTU_44	tet(M)	NG_048239	NCBI
AMROTU_44	tet(M)	NG_048240	NCBI
AMROTU_44	tet(M)	NG_048241	NCBI
AMROTU_44	tet(M)	NG_048242	NCBI
AMROTU_44	tet(M)	NG_048243	NCBI
AMROTU_44	tet(M)	NG_048244	NCBI
AMROTU_44	tet(M)	NG_048245	NCBI
AMROTU_44	tet(M)	NG_048246	NCBI
AMROTU_44	tet(M)	NG_048247	NCBI
AMROTU_44	tet(M)	NG_048248	NCBI
AMROTU_44	tet(M)	NG_048249	NCBI
AMROTU_44	tet(M)	NG_048250	NCBI
AMROTU_44	tet(M)	NG_048251	NCBI
AMROTU_44	tet(M)	NG_048252	NCBI
AMROTU_44	tet(M)	NG_048253	NCBI
AMROTU_45	tet(36)	NG_048131	NCBI
AMROTU_46	tet(44)	NG_048145	NCBI
AMROTU_46	tet(44)	NG_048146	NCBI
AMROTU_47	tet(W)	AJ427421	ResFinder
AMROTU_47	tet(O/W)	AM889118	ResFinder
AMROTU_47	tet(O/W)	AM889119	ResFinder
AMROTU_47	tet(O/W)	AM889120	ResFinder
AMROTU_47	tet(O/W)	AM889121	ResFinder
AMROTU_47	tet(O/W)	AM889122	ResFinder
AMROTU_47	tet(O/W)-1	AY485126	ResFinder
AMROTU_47	tet(W)	FN396364	ResFinder
AMROTU_47	tet(W)	NG_048281	NCBI
AMROTU_47	tet(W)	NG_048282	NCBI
AMROTU_47	tet(W)	NG_048283	NCBI
AMROTU_47	tet(W/N/W)	NG_048284	NCBI
AMROTU_47	tet(W)	NG_048286	NCBI
AMROTU_47	tet(W)	NG_048287	NCBI
AMROTU_47	tet(W)	NG_048288	NCBI
AMROTU_47	tet(W)	NG_048289	NCBI
AMROTU_47	tet(W)	NG_048290	NCBI
AMROTU_47	tet(W)	NG_048291	NCBI
AMROTU_47	tet(W)	NG_048295	NCBI
AMROTU_47	tet(W)	NG_048296	NCBI
AMROTU_47	tet(W)	NG_048297	NCBI
AMROTU_47	tet(W)	NG_048298	NCBI
AMROTU_47	tet(W)	NG_048299	NCBI
AMROTU_47	tet(W)	NG_048300	NCBI
AMROTU_47	tet(W)	NG_048301	NCBI
AMROTU_47	tet(W)	NG_048302	NCBI
AMROTU_47	tet(W)	NG_048303	NCBI
AMROTU_47	tet(W)	NG_055990	NCBI
AMROTU_47	tet(W/N/W)	NG_062353	NCBI
AMROTU_47	tet(O/W)	NG_073451	NCBI
AMROTU_48	otr(A)	NG_048027	NCBI
AMROTU_49	tet(32)	NG_048125	NCBI
AMROTU_49	tet(32)	NG_048126	NCBI
AMROTU_50	tet(O/32/O)	AIOQ01000025	ResFinder
AMROTU_50	tet(O/32/O)	FP929050	ResFinder
AMROTU_50	tet(O)	NG_048254	NCBI
AMROTU_50	tet(O)	NG_048255	NCBI
AMROTU_50	tet(O)	NG_048256	NCBI
AMROTU_50	tet(O)	NG_048257	NCBI
AMROTU_50	tet(O)	NG_048258	NCBI
AMROTU_50	tet(O/M/O)	NG_048259	NCBI
AMROTU_50	tet(O)	NG_048260	NCBI
AMROTU_50	tet(O)	NG_048261	NCBI
AMROTU_50	tet(O)	NG_048262	NCBI
AMROTU_50	tet(O)	NG_048263	NCBI
AMROTU_50	tet(O)	NG_048264	NCBI
AMROTU_50	tet(O)	NG_048265	NCBI
AMROTU_50	tet(O)	NG_048266	NCBI
AMROTU_50	tet(O)	NG_048267	NCBI
AMROTU_50	tet(O/32/O)	NZAUJS01000017	ResFinder
AMROTU_51	tet(O/32/O)	JQ740052	ResFinder
AMROTU_51	tet(O/32/O)	NG_048124	NCBI
AMROTU_52	tet(W/32/O)	AM710602	ResFinder
AMROTU_52	tet(W/32/O)	AM710603	ResFinder
AMROTU_52	tet(W/32/O)	AM710605	ResFinder
AMROTU_52	tet(O/W/32/O)	EF065523	ResFinder
AMROTU_52	tet(O/W/32/O)	JQ740053	ResFinder
AMROTU_52	tet(O/W/32/O)	NG_048292	NCBI
AMROTU_52	tet(O/W/32/O)	NG_048293	NCBI
AMROTU_52	tet(O/W/32/O)	NG_073452	NCBI
AMROTU_52	tet(W/32/O)	NG_073453	NCBI
AMROTU_53	tet(O/W/O)-1	AY196921	ResFinder
AMROTU_53	tet(O/W/O)	NG_048285	NCBI
AMROTU_53	tet(O/W/O)	NG_048294	NCBI
AMROTU_54	blaOXA/blaLRA13	NG_047216	NCBI
AMROTU_55	vanG2XY	FJ872410	ResFinder
AMROTU_56	vanGXY	AY271782	ResFinder
AMROTU_57	blaR1	NG_047540	NCBI
AMROTU_58	blaR1	NG_047536	NCBI
AMROTU_58	blaR1	NG_047537	NCBI
AMROTU_58	blaR1	NG_047539	NCBI
AMROTU_58	blaR1	NG_051774	NCBI
AMROTU_59	mecR1	NG_051163	NCBI
AMROTU_60	penA	AF515059	ResFinder
AMROTU_61	tetA(60)	NG_056045	NCBI
AMROTU_62	tetB(60)	NG_056046	NCBI
AMROTU_63	tetB(46)	NG_048318	NCBI
AMROTU_64	tetA(46)	NG_048312	NCBI
AMROTU_65	ole(B)	NG_048020	NCBI
AMROTU_66	mcr-8.1	NG_061399	NCBI
AMROTU_66	mcr-8.2	NG_061627	NCBI
AMROTU_66	mcr-8.3	NG_066547	NCBI
AMROTU_66	mcr-8.4	NG_074757	NCBI
AMROTU_67	otr(B)	NG_048029	NCBI
AMROTU_68	vga(B)	NG_048558	NCBI
AMROTU_69	car(A)	NG_047561	NCBI
AMROTU_70	srm(B)	NG_048076	NCBI
AMROTU_71	tlr(C)	NG_048321	NCBI
AMROTU_72	mcr-5.1	NG_055658	NCBI
AMROTU_72	mcr-5.2	NG_057467	NCBI
AMROTU_72	mcr-5.3	NG_061405	NCBI
AMROTU_72	mcr-5.4	NG_065945	NCBI
AMROTU_73	vmlR	NG_063831	NCBI
AMROTU_74	poxtA	NG_063824	NCBI
AMROTU_74	poxtA2	NG_076660	NCBI
AMROTU_75	mcr-1.1	NG_050417	NCBI
AMROTU_75	mcr-1.2	NG_051170	NCBI
AMROTU_75	mcr-1.5	NG_052663	NCBI
AMROTU_75	mcr-1.4	NG_052664	NCBI
AMROTU_75	mcr-1.3	NG_052861	NCBI
AMROTU_75	mcr-1.6	NG_052893	NCBI
AMROTU_75	mcr-1.7	NG_054678	NCBI
AMROTU_75	mcr-1.8	NG_054697	NCBI
AMROTU_75	mcr-1.9	NG_055582	NCBI
AMROTU_75	mcr-1.10	NG_055583	NCBI
AMROTU_75	mcr-1.11	NG_055784	NCBI
AMROTU_75	mcr-1.12	NG_056412	NCBI
AMROTU_75	mcr-1.14	NG_057460	NCBI
AMROTU_75	mcr-1.13	NG_057466	NCBI
AMROTU_75	mcr-1.15	NG_061610	NCBI
AMROTU_75	mcr-1.16	NG_064787	NCBI
AMROTU_75	mcr-1.17	NG_064788	NCBI
AMROTU_75	mcr-1.18	NG_064789	NCBI
AMROTU_75	mcr-1.19	NG_065449	NCBI
AMROTU_75	mcr-1.20	NG_065450	NCBI
AMROTU_75	mcr-1.21	NG_065451	NCBI
AMROTU_75	mcr-1.22	NG_065944	NCBI
AMROTU_75	mcr-1.23	NG_067235	NCBI
AMROTU_75	mcr-1.24	NG_067236	NCBI
AMROTU_75	mcr-1.25	NG_067237	NCBI
AMROTU_75	mcr-1.26	NG_068217	NCBI
AMROTU_75	mcr-1.27	NG_068218	NCBI
AMROTU_75	mcr-1.28	NG_070762	NCBI
AMROTU_75	mcr-1.29	NG_070763	NCBI
AMROTU_75	mcr-1.30	NG_070764	NCBI
AMROTU_75	mcr-1.31	NG_074755	NCBI
AMROTU_75	mcr-1.32	NG_074756	NCBI
AMROTU_75	mcr-1.33	NG_079262	NCBI
AMROTU_75	mcr-1.34	NG_079263	NCBI
AMROTU_76	mcr-3.4	NG_055492	NCBI
AMROTU_76	mcr-3.20	NG_055493	NCBI
AMROTU_76	mcr-3.19	NG_055497	NCBI
AMROTU_76	mcr-3.1	NG_055505	NCBI
AMROTU_76	mcr-3.2	NG_055523	NCBI
AMROTU_76	mcr-3.6	NG_055660	NCBI
AMROTU_76	mcr-3.7	NG_055661	NCBI
AMROTU_76	mcr-3.8	NG_055662	NCBI
AMROTU_76	mcr-3.9	NG_055663	NCBI
AMROTU_76	mcr-3.5	NG_055782	NCBI
AMROTU_76	mcr-3.3	NG_055783	NCBI
AMROTU_76	mcr-3.10	NG_055799	NCBI
AMROTU_76	mcr-3.11	NG_056184	NCBI
AMROTU_76	mcr-3.12	NG_057484	NCBI
AMROTU_76	mcr-3.13	NG_060514	NCBI
AMROTU_76	mcr-3.14	NG_060515	NCBI
AMROTU_76	mcr-3.15	NG_060516	NCBI
AMROTU_76	mcr-3.16	NG_060517	NCBI
AMROTU_76	mcr-3.18	NG_060519	NCBI
AMROTU_76	mcr-3.24	NG_060580	NCBI
AMROTU_76	mcr-3.22	NG_060581	NCBI
AMROTU_76	mcr-3.23	NG_060583	NCBI
AMROTU_76	mcr-3.25	NG_060585	NCBI
AMROTU_76	mcr-3.27	NG_064790	NCBI
AMROTU_76	mcr-3.29	NG_064791	NCBI
AMROTU_76	mcr-3.21	NG_065453	NCBI
AMROTU_76	mcr-3.26	NG_065455	NCBI
AMROTU_76	mcr-3.28	NG_066546	NCBI
AMROTU_76	mcr-3.31	NG_070769	NCBI
AMROTU_76	mcr-3.32	NG_070770	NCBI
AMROTU_76	mcr-3.33	NG_070771	NCBI
AMROTU_76	mcr-3.34	NG_070772	NCBI
AMROTU_76	mcr-3.35	NG_070773	NCBI
AMROTU_76	mcr-3.36	NG_070774	NCBI
AMROTU_76	mcr-3.37	NG_070775	NCBI
AMROTU_76	mcr-3.38	NG_070776	NCBI
AMROTU_76	mcr-3.39	NG_070777	NCBI
AMROTU_76	mcr-3.40	NG_070778	NCBI
AMROTU_76	mcr-3.41	NG_071230	NCBI
AMROTU_77	mcr-4.3	NG_057461	NCBI
AMROTU_77	mcr-4.5	NG_057464	NCBI
AMROTU_77	mcr-4.4	NG_057465	NCBI
AMROTU_77	mcr-4.1	NG_057470	NCBI
AMROTU_77	mcr-4.2	NG_057471	NCBI
AMROTU_77	mcr-4.6	NG_061608	NCBI
AMROTU_78	sal(A)	NG_048067	NCBI
AMROTU_79	vanLXY	EU250284	ResFinder
AMROTU_80	mcr-3.17	NG_060518	NCBI
AMROTU_81	vanC3XY	AY033764	ResFinder
AMROTU_81	vanC4XY	EU151752	ResFinder
AMROTU_81	vanC4XY	EU151753	ResFinder
AMROTU_81	vanC2XY	EU151754	ResFinder
AMROTU_81	vanC2XY	EU151755	ResFinder
AMROTU_81	vanC4XY	EU151756	ResFinder
AMROTU_81	vanC2XY	EU151757	ResFinder
AMROTU_81	vanC2XY	EU151758	ResFinder
AMROTU_81	vanC3XY	EU151759	ResFinder
AMROTU_81	vanC2XY	EU151760	ResFinder
AMROTU_82	mcr-10.1	NG_066767	NCBI
AMROTU_82	mcr-10.4	NG_076638	NCBI
AMROTU_82	mcr-10.3	NG_076639	NCBI
AMROTU_82	mcr-10.2	NG_076640	NCBI
AMROTU_82	mcr-10.5	NG_079954	NCBI
AMROTU_83	mcr-7.1	NG_056413	NCBI
AMROTU_84	mcr-9	NZNAAN01000063.1	ResFinder
AMROTU_85	mcr-2.1	NG_051171	NCBI
AMROTU_85	mcr-2.2	NG_055496	NCBI
AMROTU_85	mcr-2.3	NG_065452	NCBI
AMROTU_85	mcr-2.4	NG_070765	NCBI
AMROTU_85	mcr-2.5	NG_070766	NCBI
AMROTU_85	mcr-2.6	NG_070767	NCBI
AMROTU_85	mcr-2.7	NG_070768	NCBI
AMROTU_85	mcr-2.8	NG_076679	NCBI
AMROTU_86	mcr-6.1	NG_055781	NCBI
AMROTU_87	tcmA	NG_048121	NCBI
AMROTU_88	vanEXY	FJ872411	ResFinder
AMROTU_89	vanNXY	JF802084	ResFinder
AMROTU_90	tet(35)	NG_063830	NCBI
AMROTU_91	vanC1XY	AF162694	ResFinder
AMROTU_91	vanC1XY	DQ022190	ResFinder
AMROTU_92	tetABB	NG__048317	NCBI
AMROTU_93	vga(D)	NG_048560	NCBI
AMROTU_94	vga(A)	NG_048553	NCBI
AMROTU_95	vga(E)	NG_048561	NCBI
AMROTU_96	vga(E)	NG_065854	NCBI
AMROTU_97	lin	NG_050599	NCBI
AMROTU_98	vga(A)	FN546261	ResFinder
AMROTU_98	vga(A)	JQ312422	ResFinder
AMROTU_98	vga(A)LC	JQ312423	ResFinder
AMROTU_98	vga(A)-LC	NG_047097	NCBI
AMROTU_98	vga(A)	NG_048552	NCBI
AMROTU_98	vga(A)	NG_048554	NCBI
AMROTU_98	vga(A)	NG_048555	NCBI
AMROTU_98	vga(A)	NG_048556	NCBI
AMROTU_98	vga(A)	NG_048557	NCBI
AMROTU_99	vga(C)	NG_048559	NCBI
AMROTU_100	tet(43)	GQ244501	ResFinder
AMROTU_101	qacA	AB566410	ResFinder
AMROTU_101	qacB	AB566412	ResFinder
AMROTU_101	qacA4	MK046687	ResFinder
AMROTU_101	qacA	NG_048037	NCBI
AMROTU_101	qacB	NG_048038	NCBI
AMROTU_101	qacB	NG_048039	NCBI
AMROTU_101	qacA	NG_061385	NCBI
AMROTU_102	qepA8	NG_062251	NCBI
AMROTU_103	tetA	NG_051437	NCBI
AMROTU_104	tcr3	NG_055981	NCBI
AMROTU_105	qepA1	AB263754	ResFinder
AMROTU_105	qepA5	NG_048052	NCBI
AMROTU_105	qepA1	NG_050459	NCBI
AMROTU_105	qepA2	NG_050460	NCBI
AMROTU_105	qepA3	NG_050461	NCBI
AMROTU_105	qepA7	NG_062230	NCBI
AMROTU_105	qepA4	NG_062240	NCBI
AMROTU_105	qepA6	NG_062246	NCBI
AMROTU_105	qepA10	NG_062254	NCBI
AMROTU_105	qepA9	NG_062255	NCBI
AMROTU_106	fusH	NG_047906	NCBI
AMROTU_107	tva(A)	NG_066687	NCBI
AMROTU_108	tva(B)	NG_066688	NCBI
AMROTU_109	estX/sat2	NG_052372	NCBI
AMROTU_110	lsa(A)	NG_047930	NCBI
AMROTU_110	lsa(A)	NG_047931	NCBI
AMROTU_110	lsa(A)	NG_047932	NCBI
AMROTU_110	lsa(A)	NG_055640	NCBI
AMROTU_111	lsa(D)	NG_071178	NCBI
AMROTU_112	lsa(E)	NG_047935	NCBI
AMROTU_113	lsa(B)	NG_047933	NCBI
AMROTU_114	lsa(C)	NG_047934	NCBI
AMROTU_115	msr(C)	NG_048003	NCBI
AMROTU_115	msr(C)	NG_048004	NCBI
AMROTU_116	aac(6')-Ie/aph(2'')-Ia	NG_047055	NCBI
AMROTU_116	aac(6')-Ie/aph(2'')-Ia	NG_047212	NCBI
AMROTU_116	aac(6')-Ie/aph(2'')-Ia	NG_047217	NCBI
AMROTU_117	msr(E)	NG_048007	NCBI
AMROTU_118	msr(A)	NG_047999	NCBI
AMROTU_118	msr(A)	NG_048000	NCBI
AMROTU_118	msr(A)	NG_048001	NCBI
AMROTU_118	msr(A)	NG_048002	NCBI
AMROTU_118	msr(A)	NG_055998	NCBI
AMROTU_119	msr(D)	NG_048005	NCBI
AMROTU_119	msr(D)	NG_048006	NCBI
AMROTU_120	msrF	NG_070724	NCBI
AMROTU_121	msrH	NG_070725	NCBI
AMROTU_122	msr(G)	NG_071179	NCBI
AMROTU_123	aac(6')-Ie/aph(2'')-If2	NG_062220	NCBI
AMROTU_124	aac(6')-Ie/aph(2'')	NG_062248	NCBI
AMROTU_125	lmr(A)	X59926	ResFinder
AMROTU_126	iri	NG_047911	NCBI
AMROTU_127	toprJ1	NG_074694	NCBI
AMROTU_127	toprJ2	NG_076649	NCBI
AMROTU_128	fexA	NG_047857	NCBI
AMROTU_128	fexA	NG_047858	NCBI
AMROTU_128	fexA	NG_047859	NCBI
AMROTU_129	rox	NG_052045	NCBI
AMROTU_130	fexB	JN201336	ResFinder
AMROTU_131	ant(3'')-Ij/aac(6')-Ib	NG_047214	NCBI
AMROTU_131	ant(3'')-Ih/aac(6')-IId	NG_047218	NCBI
AMROTU_132	tet(L)	NG_048208	NCBI
AMROTU_132	tet(L)	NG_048209	NCBI
AMROTU_132	tet(L)	NG_048210	NCBI
AMROTU_133	cmr	U43535	ResFinder
AMROTU_134	tet(63)	NG_071181	NCBI
AMROTU_135	tet(K)	NG_048200	NCBI
AMROTU_135	tet(K)	NG_055987	NCBI
AMROTU_136	tet(45)	NG_048147	NCBI
AMROTU_137	tet(L)	D00006	ResFinder
AMROTU_137	tet(L)	NG_048201	NCBI
AMROTU_137	tet(L)	NG_048203	NCBI
AMROTU_137	tet(L)	NG_048205	NCBI
AMROTU_137	tet(L)	NG_048206	NCBI
AMROTU_137	tet(L)	NG_048207	NCBI
AMROTU_138	tet(L)	NG_048202	NCBI
AMROTU_138	tet(L)	NG_048204	NCBI
AMROTU_139	ant(3'')-Ij/aac(6')-IIa	NG_051910	NCBI
AMROTU_140	vanS-B	NG_048429	NCBI
AMROTU_140	vanS-B-Delta	NG_048434	NCBI
AMROTU_140	vanS-B	NG_048439	NCBI
AMROTU_140	vanS-B	NG_048449	NCBI
AMROTU_140	vanS-B	NG_048453	NCBI
AMROTU_140	vanS-B	NG_055632	NCBI
AMROTU_141	tet(38)	NG_048133	NCBI
AMROTU_141	tet(38)	NG_048134	NCBI
AMROTU_141	tet(38)	NG_048135	NCBI
AMROTU_141	tet(38)	NG_048136	NCBI
AMROTU_141	tet(38)	NG_055983	NCBI
AMROTU_141	tet(38)	NG_055984	NCBI
AMROTU_142	cmlV	NG_047660	NCBI
AMROTU_142	cmlV	U09991	ResFinder
AMROTU_143	erm(V)	U59450	ResFinder
AMROTU_144	tet(42)	NG_048143	NCBI
AMROTU_145	oleI	NG_048022	NCBI
AMROTU_146	tet(A)	AF534183	ResFinder
AMROTU_146	tet(A)	NG_048148	NCBI
AMROTU_146	tet(A)	NG_048150	NCBI
AMROTU_146	tet(A)	NG_048151	NCBI
AMROTU_146	tet(A)	NG_048152	NCBI
AMROTU_146	tet(A)	NG_048153	NCBI
AMROTU_146	tet(A)	NG_048154	NCBI
AMROTU_146	tet(A)	NG_048155	NCBI
AMROTU_146	tet(A)	NG_048156	NCBI
AMROTU_146	tet(A)	NG_048157	NCBI
AMROTU_146	tet(A)	NG_048158	NCBI
AMROTU_146	tet(A)	NG_048159	NCBI
AMROTU_146	tet(A)	X00006	ResFinder
AMROTU_147	sulX	NG_064664	NCBI
AMROTU_148	cmlB1	NG_047658	NCBI
AMROTU_149	tetA(P)	AB054980	ResFinder
AMROTU_149	tetA(P)	NG_048314	NCBI
AMROTU_149	tetA(P)	NG_048315	NCBI
AMROTU_149	tetA(P)	NG_048316	NCBI
AMROTU_150	ere(B)	A15097	ResFinder
AMROTU_150	ere(B)	NG_047768	NCBI
AMROTU_150	ere(B)	NG_047769	NCBI
AMROTU_151	catB8/aac(6')-Ib'	NG_052052	NCBI
AMROTU_152	cmlA1	NG_047646	NCBI
AMROTU_152	cmlA1	NG_047647	NCBI
AMROTU_152	cmlA1	NG_047648	NCBI
AMROTU_152	cmlA10	NG_047649	NCBI
AMROTU_152	cmlA4	NG_047650	NCBI
AMROTU_152	cmlA4	NG_047651	NCBI
AMROTU_152	cmlA4	NG_047652	NCBI
AMROTU_152	cmlA5	NG_047653	NCBI
AMROTU_152	cmlA6	NG_047655	NCBI
AMROTU_152	cmlA5	NG_051436	NCBI
AMROTU_152	cmlA8	NG_051879	NCBI
AMROTU_152	cmlA	NG_052155	NCBI
AMROTU_152	cmlA	NG_052326	NCBI
AMROTU_153	tet(V)	NG_048280	NCBI
AMROTU_154	ere(A)	AF512546	ResFinder
AMROTU_154	ere(A)	NG_047763	NCBI
AMROTU_154	ere(A)	NG_047764	NCBI
AMROTU_154	ere(A)	NG_047765	NCBI
AMROTU_154	ere(A)	NG_047766	NCBI
AMROTU_154	ere(A)	NG_047767	NCBI
AMROTU_154	ere(A)	NG_047770	NCBI
AMROTU_154	ere(A2)	NG_050404	NCBI
AMROTU_154	ere(A)	NG_052184	NCBI
AMROTU_154	ere(A)	NG_052426	NCBI
AMROTU_155	mdt(A)	X92946	ResFinder
AMROTU_156	mgt	NG_047982	NCBI
AMROTU_156	mgt	NG_047984	NCBI
AMROTU_157	mgt	NG_047983	NCBI
AMROTU_158	cfr(C)	CANB01000378	ResFinder
AMROTU_158	cfr(C)	NG_060579	NCBI
AMROTU_159	tet(Z)	AF121000	ResFinder
AMROTU_159	tet(Z)	NG_048311	NCBI
AMROTU_160	oleD	NG_048021	NCBI
AMROTU_161	pexA	NG_048035	NCBI
AMROTU_162	tet(47)	NG_055772	NCBI
AMROTU_163	cml	NG_070887	NCBI
AMROTU_164	rgt	NG_048056	NCBI
AMROTU_165	tet(31)	AJ250203	ResFinder
AMROTU_165	tet(31)	GQ283908	ResFinder
AMROTU_165	tet(31)	NG_048123	NCBI
AMROTU_166	cmlB	NG_047657	NCBI
AMROTU_167	mef(B)	NG_047978	NCBI
AMROTU_168	ere(D)	NG_047771	NCBI
AMROTU_169	mef(A)	NG_047958	NCBI
AMROTU_169	mef(A)	NG_047959	NCBI
AMROTU_169	mef(A)	NG_047968	NCBI
AMROTU_169	mef(A)	NG_047969	NCBI
AMROTU_169	mef(A)	NG_047971	NCBI
AMROTU_169	mef(A)	NG_047972	NCBI
AMROTU_169	mef(A)	NG_047973	NCBI
AMROTU_169	mef(A)	NG_047974	NCBI
AMROTU_169	mef(A)	NG_047977	NCBI
AMROTU_170	mef(C)	NG_047979	NCBI
AMROTU_171	tet(33)	NG_048127	NCBI
AMROTU_171	tet(33)	NG_048128	NCBI
AMROTU_172	tet(40)	NG_048138	NCBI
AMROTU_172	tet(40)	NG_048139	NCBI
AMROTU_172	tet(40)	NG_048140	NCBI
AMROTU_172	tet(40)	NG_048141	NCBI
AMROTU_173	mef(A)	NG_047957	NCBI
AMROTU_173	mef(A)	NG_047961	NCBI
AMROTU_173	mef(A)	NG_047962	NCBI
AMROTU_173	mef(A)	NG_047963	NCBI
AMROTU_173	mef(A)	NG_047966	NCBI
AMROTU_173	mef(A)	NG_047967	NCBI
AMROTU_173	mef(A)	NG_047970	NCBI
AMROTU_173	mef(A)	NG_047975	NCBI
AMROTU_173	mef(A)	NG_047976	NCBI
AMROTU_174	mef(A)	HG423652	ResFinder
AMROTU_174	mef(A)	NG_047960	NCBI
AMROTU_174	mef(A)	NG_047964	NCBI
AMROTU_174	mef(A)	NG_047965	NCBI
AMROTU_175	tet(E)	NG_048186	NCBI
AMROTU_175	tet(E)	NG_048187	NCBI
AMROTU_175	tet(E)	NG_048188	NCBI
AMROTU_175	tet(E)	Y19116	ResFinder
AMROTU_176	blaPAO	AY083592	ResFinder
AMROTU_176	blaPAO	AY083595	ResFinder
AMROTU_176	blaPDC-1	NG_049865	NCBI
AMROTU_176	blaPDC-10	NG_049866	NCBI
AMROTU_176	blaPDC-100	NG_049867	NCBI
AMROTU_176	blaPDC-101	NG_049868	NCBI
AMROTU_176	blaPDC-102	NG_049869	NCBI
AMROTU_176	blaPDC-103	NG_049870	NCBI
AMROTU_176	blaPDC-104	NG_049871	NCBI
AMROTU_176	blaPDC-105	NG_049872	NCBI
AMROTU_176	blaPDC-106	NG_049873	NCBI
AMROTU_176	blaPDC-107	NG_049874	NCBI
AMROTU_176	blaPDC-108	NG_049875	NCBI
AMROTU_176	blaPDC-109	NG_049876	NCBI
AMROTU_176	blaPDC-11	NG_049877	NCBI
AMROTU_176	blaPDC-110	NG_049878	NCBI
AMROTU_176	blaPDC-111	NG_049879	NCBI
AMROTU_176	blaPDC-112	NG_049880	NCBI
AMROTU_176	blaPDC-113	NG_049881	NCBI
AMROTU_176	blaPDC-12	NG_049882	NCBI
AMROTU_176	blaPDC-13	NG_049883	NCBI
AMROTU_176	blaPDC-14	NG_049884	NCBI
AMROTU_176	blaPDC-15	NG_049885	NCBI
AMROTU_176	blaPDC-16	NG_049886	NCBI
AMROTU_176	blaPDC-17	NG_049887	NCBI
AMROTU_176	blaPDC-18	NG_049888	NCBI
AMROTU_176	blaPDC-19a	NG_049889	NCBI
AMROTU_176	blaPDC-19b	NG_049890	NCBI
AMROTU_176	blaPDC-2	NG_049891	NCBI
AMROTU_176	blaPDC-20	NG_049892	NCBI
AMROTU_176	blaPDC-21a	NG_049893	NCBI
AMROTU_176	blaPDC-21b	NG_049894	NCBI
AMROTU_176	blaPDC-22	NG_049895	NCBI
AMROTU_176	blaPDC-23	NG_049896	NCBI
AMROTU_176	blaPDC-24	NG_049897	NCBI
AMROTU_176	blaPDC-25	NG_049898	NCBI
AMROTU_176	blaPDC-26	NG_049899	NCBI
AMROTU_176	blaPDC-28	NG_049900	NCBI
AMROTU_176	blaPDC-3	NG_049901	NCBI
AMROTU_176	blaPDC-30	NG_049902	NCBI
AMROTU_176	blaPDC-31	NG_049903	NCBI
AMROTU_176	blaPDC-32	NG_049904	NCBI
AMROTU_176	blaPDC-34	NG_049906	NCBI
AMROTU_176	blaPDC-35	NG_049907	NCBI
AMROTU_176	blaPDC-36	NG_049908	NCBI
AMROTU_176	blaPDC-37	NG_049909	NCBI
AMROTU_176	blaPDC-38	NG_049910	NCBI
AMROTU_176	blaPDC-39	NG_049911	NCBI
AMROTU_176	blaPDC-4	NG_049912	NCBI
AMROTU_176	blaPDC-40	NG_049913	NCBI
AMROTU_176	blaPDC-43	NG_049916	NCBI
AMROTU_176	blaPDC-44	NG_049917	NCBI
AMROTU_176	blaPDC-45	NG_049918	NCBI
AMROTU_176	blaPDC-46	NG_049919	NCBI
AMROTU_176	blaPDC-47	NG_049920	NCBI
AMROTU_176	blaPDC-48	NG_049921	NCBI
AMROTU_176	blaPDC-49	NG_049922	NCBI
AMROTU_176	blaPDC-5	NG_049923	NCBI
AMROTU_176	blaPDC-50	NG_049924	NCBI
AMROTU_176	blaPDC-51	NG_049925	NCBI
AMROTU_176	blaPDC-52	NG_049926	NCBI
AMROTU_176	blaPDC-53	NG_049927	NCBI
AMROTU_176	blaPDC-54	NG_049928	NCBI
AMROTU_176	blaPDC-55	NG_049929	NCBI
AMROTU_176	blaPDC-56	NG_049930	NCBI
AMROTU_176	blaPDC-57	NG_049931	NCBI
AMROTU_176	blaPDC-58	NG_049932	NCBI
AMROTU_176	blaPDC-59	NG_049933	NCBI
AMROTU_176	blaPDC-6	NG_049934	NCBI
AMROTU_176	blaPDC-60	NG_049935	NCBI
AMROTU_176	blaPDC-61	NG_049936	NCBI
AMROTU_176	blaPDC-63	NG_049938	NCBI
AMROTU_176	blaPDC-64	NG_049939	NCBI
AMROTU_176	blaPDC-65	NG_049940	NCBI
AMROTU_176	blaPDC-66	NG_049941	NCBI
AMROTU_176	blaPDC-67	NG_049942	NCBI
AMROTU_176	blaPDC-68	NG_049943	NCBI
AMROTU_176	blaPDC-69	NG_049944	NCBI
AMROTU_176	blaPDC-7	NG_049945	NCBI
AMROTU_176	blaPDC-70	NG_049946	NCBI
AMROTU_176	blaPDC-71	NG_049947	NCBI
AMROTU_176	blaPDC-72	NG_049948	NCBI
AMROTU_176	blaPDC-8	NG_049949	NCBI
AMROTU_176	blaPDC-9	NG_049950	NCBI
AMROTU_176	blaPDC-94	NG_049951	NCBI
AMROTU_176	blaPDC-95	NG_049952	NCBI
AMROTU_176	blaPDC-96	NG_049953	NCBI
AMROTU_176	blaPDC-97	NG_049954	NCBI
AMROTU_176	blaPDC-98	NG_049955	NCBI
AMROTU_176	blaPDC-99	NG_049956	NCBI
AMROTU_176	blaPDC-86	NG_050726	NCBI
AMROTU_176	blaPDC-126	NG_050782	NCBI
AMROTU_176	blaPDC-127	NG_050783	NCBI
AMROTU_176	blaPDC-128	NG_050784	NCBI
AMROTU_176	blaPDC-129	NG_050785	NCBI
AMROTU_176	blaPDC-130	NG_050786	NCBI
AMROTU_176	blaPDC-131	NG_050787	NCBI
AMROTU_176	blaPDC-132	NG_050788	NCBI
AMROTU_176	blaPDC-133	NG_050789	NCBI
AMROTU_176	blaPDC-134	NG_050790	NCBI
AMROTU_176	blaPDC-135	NG_050791	NCBI
AMROTU_176	blaPDC-136	NG_050792	NCBI
AMROTU_176	blaPDC-137	NG_050793	NCBI
AMROTU_176	blaPDC-138	NG_050794	NCBI
AMROTU_176	blaPDC-139	NG_050795	NCBI
AMROTU_176	blaPDC-141	NG_050797	NCBI
AMROTU_176	blaPDC-142	NG_050815	NCBI
AMROTU_176	blaPDC-143	NG_050816	NCBI
AMROTU_176	blaPDC-144	NG_050817	NCBI
AMROTU_176	blaPDC-145	NG_050818	NCBI
AMROTU_176	blaPDC-146	NG_050819	NCBI
AMROTU_176	blaPDC-147	NG_050820	NCBI
AMROTU_176	blaPDC-148	NG_050821	NCBI
AMROTU_176	blaPDC-149	NG_050822	NCBI
AMROTU_176	blaPDC-150	NG_050823	NCBI
AMROTU_176	blaPDC-152	NG_050825	NCBI
AMROTU_176	blaPDC-153	NG_050826	NCBI
AMROTU_176	blaPDC-154	NG_050827	NCBI
AMROTU_176	blaPDC-155	NG_050828	NCBI
AMROTU_176	blaPDC-156	NG_050829	NCBI
AMROTU_176	blaPDC-157	NG_050830	NCBI
AMROTU_176	blaPDC-158	NG_050831	NCBI
AMROTU_176	blaPDC-159	NG_050832	NCBI
AMROTU_176	blaPDC-161	NG_050834	NCBI
AMROTU_176	blaPDC-162	NG_050835	NCBI
AMROTU_176	blaPDC-163	NG_050836	NCBI
AMROTU_176	blaPDC-164	NG_050837	NCBI
AMROTU_176	blaPDC-165	NG_050838	NCBI
AMROTU_176	blaPDC-166	NG_050946	NCBI
AMROTU_176	blaPDC-167	NG_050947	NCBI
AMROTU_176	blaPDC-168	NG_050980	NCBI
AMROTU_176	blaPDC-169	NG_050981	NCBI
AMROTU_176	blaPDC-170	NG_050982	NCBI
AMROTU_176	blaPDC-171	NG_050983	NCBI
AMROTU_176	blaPDC-172	NG_051496	NCBI
AMROTU_176	blaPDC-74	NG_051744	NCBI
AMROTU_176	blaPDC-174	NG_052625	NCBI
AMROTU_176	blaPDC-175	NG_052891	NCBI
AMROTU_176	blaPDC-176	NG_052892	NCBI
AMROTU_176	blaPDC-80	NG_054667	NCBI
AMROTU_176	blaPDC-177	NG_054679	NCBI
AMROTU_176	blaPDC-178	NG_054680	NCBI
AMROTU_176	blaPDC-179	NG_054965	NCBI
AMROTU_176	blaPDC-180	NG_054966	NCBI
AMROTU_176	blaPDC-181	NG_054967	NCBI
AMROTU_176	blaPDC-182	NG_054968	NCBI
AMROTU_176	blaPDC-183	NG_054969	NCBI
AMROTU_176	blaPDC-184	NG_054970	NCBI
AMROTU_176	blaPDC-185	NG_054971	NCBI
AMROTU_176	blaPDC-186	NG_054972	NCBI
AMROTU_176	blaPDC-187	NG_054973	NCBI
AMROTU_176	blaPDC-188	NG_054974	NCBI
AMROTU_176	blaPDC-189	NG_054975	NCBI
AMROTU_176	blaPDC-190	NG_054976	NCBI
AMROTU_176	blaPDC-191	NG_054977	NCBI
AMROTU_176	blaPDC-192	NG_054978	NCBI
AMROTU_176	blaPDC-193	NG_054979	NCBI
AMROTU_176	blaPDC-194	NG_054980	NCBI
AMROTU_176	blaPDC-195	NG_054981	NCBI
AMROTU_176	blaPDC-197	NG_054982	NCBI
AMROTU_176	blaPDC-198	NG_054983	NCBI
AMROTU_176	blaPDC-199	NG_054984	NCBI
AMROTU_176	blaPDC-200	NG_054985	NCBI
AMROTU_176	blaPDC-201	NG_054986	NCBI
AMROTU_176	blaPDC-202	NG_054987	NCBI
AMROTU_176	blaPDC-203	NG_054988	NCBI
AMROTU_176	blaPDC-204	NG_054989	NCBI
AMROTU_176	blaPDC-205	NG_054990	NCBI
AMROTU_176	blaPDC-206	NG_054991	NCBI
AMROTU_176	blaPDC-207	NG_054992	NCBI
AMROTU_176	blaPDC-208	NG_054993	NCBI
AMROTU_176	blaPDC-209	NG_054994	NCBI
AMROTU_176	blaPDC-210	NG_054995	NCBI
AMROTU_176	blaPDC-211	NG_055273	NCBI
AMROTU_176	blaPDC-212	NG_055274	NCBI
AMROTU_176	blaPDC-220	NG_055275	NCBI
AMROTU_176	blaPDC-213	NG_055276	NCBI
AMROTU_176	blaPDC-214	NG_055277	NCBI
AMROTU_176	blaPDC-215	NG_055278	NCBI
AMROTU_176	blaPDC-216	NG_055279	NCBI
AMROTU_176	blaPDC-217	NG_055280	NCBI
AMROTU_176	blaPDC-218	NG_055281	NCBI
AMROTU_176	blaPDC-219	NG_055282	NCBI
AMROTU_176	blaPDC-114	NG_055478	NCBI
AMROTU_176	blaPDC-115	NG_055479	NCBI
AMROTU_176	blaPDC-116	NG_055480	NCBI
AMROTU_176	blaPDC-117	NG_055481	NCBI
AMROTU_176	blaPDC-118	NG_055482	NCBI
AMROTU_176	blaPDC-119	NG_055483	NCBI
AMROTU_176	blaPDC-120	NG_055484	NCBI
AMROTU_176	blaPDC-121	NG_055485	NCBI
AMROTU_176	blaPDC-122	NG_055486	NCBI
AMROTU_176	blaPDC-123	NG_055487	NCBI
AMROTU_176	blaPDC-124	NG_055488	NCBI
AMROTU_176	blaPDC-173	NG_055780	NCBI
AMROTU_176	blaPDC-221	NG_056055	NCBI
AMROTU_176	blaPDC-222	NG_056056	NCBI
AMROTU_176	blaPDC-223	NG_056057	NCBI
AMROTU_176	blaPDC-224	NG_056102	NCBI
AMROTU_176	blaPDC-225	NG_056103	NCBI
AMROTU_176	blaPDC-226	NG_056104	NCBI
AMROTU_176	blaPDC-234	NG_056389	NCBI
AMROTU_176	blaPDC-235	NG_056390	NCBI
AMROTU_176	blaPDC-236	NG_056391	NCBI
AMROTU_176	blaPDC-237	NG_056392	NCBI
AMROTU_176	blaPDC-238	NG_056393	NCBI
AMROTU_176	blaPDC-239	NG_056394	NCBI
AMROTU_176	blaPDC-240	NG_056395	NCBI
AMROTU_176	blaPDC-241	NG_056396	NCBI
AMROTU_176	blaPDC-242	NG_056397	NCBI
AMROTU_176	blaPDC-243	NG_056398	NCBI
AMROTU_176	blaPDC-244	NG_056399	NCBI
AMROTU_176	blaPDC-245	NG_056400	NCBI
AMROTU_176	blaPDC-246	NG_056401	NCBI
AMROTU_176	blaPDC-247	NG_056402	NCBI
AMROTU_176	blaPDC-248	NG_056403	NCBI
AMROTU_176	blaPDC-249	NG_056404	NCBI
AMROTU_176	blaPDC-227	NG_056419	NCBI
AMROTU_176	blaPDC-228	NG_056420	NCBI
AMROTU_176	blaPDC-229	NG_056421	NCBI
AMROTU_176	blaPDC-230	NG_056422	NCBI
AMROTU_176	blaPDC-231	NG_056423	NCBI
AMROTU_176	blaPDC-232	NG_056424	NCBI
AMROTU_176	blaPDC-233	NG_056425	NCBI
AMROTU_176	blaPDC-251	NG_057583	NCBI
AMROTU_176	blaPDC-252	NG_057584	NCBI
AMROTU_176	blaPDC-253	NG_057585	NCBI
AMROTU_176	blaPDC-254	NG_057586	NCBI
AMROTU_176	blaPDC-255	NG_057587	NCBI
AMROTU_176	blaPDC-256	NG_057588	NCBI
AMROTU_176	blaPDC-257	NG_057589	NCBI
AMROTU_176	blaPDC-258	NG_057590	NCBI
AMROTU_176	blaPDC-259	NG_057591	NCBI
AMROTU_176	blaPDC-260	NG_057592	NCBI
AMROTU_176	blaPDC-261	NG_057593	NCBI
AMROTU_176	blaPDC-262	NG_057594	NCBI
AMROTU_176	blaPDC-263	NG_057595	NCBI
AMROTU_176	blaPDC-264	NG_057596	NCBI
AMROTU_176	blaPDC-265	NG_057597	NCBI
AMROTU_176	blaPDC-266	NG_057598	NCBI
AMROTU_176	blaPDC-267	NG_057599	NCBI
AMROTU_176	blaPDC-268	NG_057600	NCBI
AMROTU_176	blaPDC-270	NG_057601	NCBI
AMROTU_176	blaPDC-271	NG_057602	NCBI
AMROTU_176	blaPDC-272	NG_057603	NCBI
AMROTU_176	blaPDC-273	NG_057604	NCBI
AMROTU_176	blaPDC-274	NG_057605	NCBI
AMROTU_176	blaPDC-275	NG_060537	NCBI
AMROTU_176	blaPDC-286	NG_060538	NCBI
AMROTU_176	blaPDC-294	NG_060539	NCBI
AMROTU_176	blaPDC-295	NG_060540	NCBI
AMROTU_176	blaPDC-296	NG_060541	NCBI
AMROTU_176	blaPDC-297	NG_060542	NCBI
AMROTU_176	blaPDC-298	NG_060543	NCBI
AMROTU_176	blaPDC-299	NG_060544	NCBI
AMROTU_176	blaPDC-300	NG_060545	NCBI
AMROTU_176	blaPDC-276	NG_060546	NCBI
AMROTU_176	blaPDC-277	NG_060547	NCBI
AMROTU_176	blaPDC-278	NG_060548	NCBI
AMROTU_176	blaPDC-279	NG_060549	NCBI
AMROTU_176	blaPDC-280	NG_060550	NCBI
AMROTU_176	blaPDC-281	NG_060551	NCBI
AMROTU_176	blaPDC-282	NG_060552	NCBI
AMROTU_176	blaPDC-283	NG_060553	NCBI
AMROTU_176	blaPDC-284	NG_060554	NCBI
AMROTU_176	blaPDC-285	NG_060555	NCBI
AMROTU_176	blaPDC-287	NG_060556	NCBI
AMROTU_176	blaPDC-288	NG_060557	NCBI
AMROTU_176	blaPDC-289	NG_060558	NCBI
AMROTU_176	blaPDC-290	NG_060559	NCBI
AMROTU_176	blaPDC-291	NG_060561	NCBI
AMROTU_176	blaPDC-292	NG_060562	NCBI
AMROTU_176	blaPDC-293	NG_060563	NCBI
AMROTU_176	blaPDC-301	NG_060566	NCBI
AMROTU_176	blaPDC-302	NG_060567	NCBI
AMROTU_176	blaPDC-303	NG_060568	NCBI
AMROTU_176	blaPDC-304	NG_061620	NCBI
AMROTU_176	blaPDC-305	NG_061624	NCBI
AMROTU_176	blaPDC-306	NG_061625	NCBI
AMROTU_176	blaPDC-307	NG_062258	NCBI
AMROTU_176	blaPDC-308	NG_062259	NCBI
AMROTU_176	blaPDC-309	NG_062260	NCBI
AMROTU_176	blaPDC-310	NG_062261	NCBI
AMROTU_176	blaPDC-311	NG_062262	NCBI
AMROTU_176	blaPDC-312	NG_062263	NCBI
AMROTU_176	blaPDC-313	NG_062264	NCBI
AMROTU_176	blaPDC-314	NG_062265	NCBI
AMROTU_176	blaPDC-315	NG_062302	NCBI
AMROTU_176	blaPDC-316	NG_062303	NCBI
AMROTU_176	blaPDC-317	NG_063888	NCBI
AMROTU_176	blaPDC-333	NG_065445	NCBI
AMROTU_176	blaPDC-196	NG_065883	NCBI
AMROTU_176	blaPDC-334	NG_065886	NCBI
AMROTU_176	blaPDC-335	NG_065887	NCBI
AMROTU_176	blaPDC-336	NG_065888	NCBI
AMROTU_176	blaPDC-337	NG_065889	NCBI
AMROTU_176	blaPDC-338	NG_065890	NCBI
AMROTU_176	blaPDC-339	NG_065891	NCBI
AMROTU_176	blaPDC-340	NG_065892	NCBI
AMROTU_176	blaPDC-341	NG_065893	NCBI
AMROTU_176	blaPDC-345	NG_065897	NCBI
AMROTU_176	blaPDC-346	NG_065898	NCBI
AMROTU_176	blaPDC-347	NG_065899	NCBI
AMROTU_176	blaPDC-348	NG_065900	NCBI
AMROTU_176	blaPDC-349	NG_065901	NCBI
AMROTU_176	blaPDC-350	NG_065902	NCBI
AMROTU_176	blaPDC-351	NG_065903	NCBI
AMROTU_176	blaPDC-352	NG_065904	NCBI
AMROTU_176	blaPDC-353	NG_065905	NCBI
AMROTU_176	blaPDC-354	NG_065906	NCBI
AMROTU_176	blaPDC-355	NG_065907	NCBI
AMROTU_176	blaPDC-356	NG_065908	NCBI
AMROTU_176	blaPDC-357	NG_065909	NCBI
AMROTU_176	blaPDC-358	NG_065910	NCBI
AMROTU_176	blaPDC-359	NG_065911	NCBI
AMROTU_176	blaPDC-360	NG_065912	NCBI
AMROTU_176	blaPDC-361	NG_065913	NCBI
AMROTU_176	blaPDC-362	NG_065914	NCBI
AMROTU_176	blaPDC-363	NG_065915	NCBI
AMROTU_176	blaPDC-364	NG_065916	NCBI
AMROTU_176	blaPDC-365	NG_065917	NCBI
AMROTU_176	blaPDC-366	NG_065918	NCBI
AMROTU_176	blaPDC-367	NG_065919	NCBI
AMROTU_176	blaPDC-368	NG_065920	NCBI
AMROTU_176	blaPDC-369	NG_065921	NCBI
AMROTU_176	blaPDC-370	NG_065922	NCBI
AMROTU_176	blaPDC-371	NG_065923	NCBI
AMROTU_176	blaPDC-372	NG_065924	NCBI
AMROTU_176	blaPDC-373	NG_065925	NCBI
AMROTU_176	blaPDC-374	NG_065926	NCBI
AMROTU_176	blaPDC-375	NG_065927	NCBI
AMROTU_176	blaPDC-376	NG_065928	NCBI
AMROTU_176	blaPDC-377	NG_065929	NCBI
AMROTU_176	blaPDC-378	NG_065930	NCBI
AMROTU_176	blaPDC-379	NG_065931	NCBI
AMROTU_176	blaPDC-380	NG_065932	NCBI
AMROTU_176	blaPDC-381	NG_065933	NCBI
AMROTU_176	blaPDC-382	NG_065934	NCBI
AMROTU_176	blaPDC-383	NG_065935	NCBI
AMROTU_176	blaPDC-318	NG_066525	NCBI
AMROTU_176	blaPDC-319	NG_066526	NCBI
AMROTU_176	blaPDC-320	NG_066527	NCBI
AMROTU_176	blaPDC-321	NG_066528	NCBI
AMROTU_176	blaPDC-322	NG_066529	NCBI
AMROTU_176	blaPDC-323	NG_066530	NCBI
AMROTU_176	blaPDC-324	NG_066531	NCBI
AMROTU_176	blaPDC-325	NG_066532	NCBI
AMROTU_176	blaPDC-326	NG_066533	NCBI
AMROTU_176	blaPDC-327	NG_066534	NCBI
AMROTU_176	blaPDC-328	NG_066535	NCBI
AMROTU_176	blaPDC-329	NG_066536	NCBI
AMROTU_176	blaPDC-330	NG_066537	NCBI
AMROTU_176	blaPDC-331	NG_066538	NCBI
AMROTU_176	blaPDC-332	NG_066539	NCBI
AMROTU_176	blaPDC-384	NG_066540	NCBI
AMROTU_176	blaPDC-385	NG_066541	NCBI
AMROTU_176	blaPDC-386	NG_066542	NCBI
AMROTU_176	blaPDC-387	NG_066756	NCBI
AMROTU_176	blaPDC-388	NG_066757	NCBI
AMROTU_176	blaPDC-389	NG_068029	NCBI
AMROTU_176	blaPDC-390	NG_068030	NCBI
AMROTU_176	blaPDC-391	NG_068031	NCBI
AMROTU_176	blaPDC-392	NG_068032	NCBI
AMROTU_176	blaPDC-393	NG_068033	NCBI
AMROTU_176	blaPDC-394	NG_068034	NCBI
AMROTU_176	blaPDC-395	NG_068035	NCBI
AMROTU_176	blaPDC-396	NG_068036	NCBI
AMROTU_176	blaPDC-397	NG_068037	NCBI
AMROTU_176	blaPDC-398	NG_068186	NCBI
AMROTU_176	blaPDC-399	NG_068187	NCBI
AMROTU_176	blaPDC-400	NG_068188	NCBI
AMROTU_176	blaPDC-401	NG_068189	NCBI
AMROTU_176	blaPDC-402	NG_068190	NCBI
AMROTU_176	blaPDC-403	NG_068191	NCBI
AMROTU_176	blaPDC-404	NG_068192	NCBI
AMROTU_176	blaPDC-405	NG_068193	NCBI
AMROTU_176	blaPDC-406	NG_068194	NCBI
AMROTU_176	blaPDC-407	NG_068195	NCBI
AMROTU_176	blaPDC-408	NG_068196	NCBI
AMROTU_176	blaPDC-409	NG_068197	NCBI
AMROTU_176	blaPDC-410	NG_068198	NCBI
AMROTU_176	blaPDC-411	NG_068199	NCBI
AMROTU_176	blaPDC-412	NG_068200	NCBI
AMROTU_176	blaPDC-413	NG_068201	NCBI
AMROTU_176	blaPDC-414	NG_068202	NCBI
AMROTU_176	blaPDC-415	NG_068203	NCBI
AMROTU_176	blaPDC-416	NG_068204	NCBI
AMROTU_176	blaPDC-417	NG_068205	NCBI
AMROTU_176	blaPDC-418	NG_068206	NCBI
AMROTU_176	blaPDC-419	NG_068207	NCBI
AMROTU_176	blaPDC-420	NG_068208	NCBI
AMROTU_176	blaPDC-421	NG_068209	NCBI
AMROTU_176	blaPDC-422	NG_070188	NCBI
AMROTU_176	blaPDC-423	NG_070189	NCBI
AMROTU_176	blaPDC-424	NG_070190	NCBI
AMROTU_176	blaPDC-425	NG_070191	NCBI
AMROTU_176	blaPDC-426	NG_070192	NCBI
AMROTU_176	blaPDC-427	NG_070193	NCBI
AMROTU_176	blaPDC-428	NG_070194	NCBI
AMROTU_176	blaPDC-429	NG_070195	NCBI
AMROTU_176	blaPDC-430	NG_070196	NCBI
AMROTU_176	blaPDC-431	NG_070197	NCBI
AMROTU_176	blaPDC-432	NG_070198	NCBI
AMROTU_176	blaPDC-433	NG_070199	NCBI
AMROTU_176	blaPDC-434	NG_070200	NCBI
AMROTU_176	blaPDC-435	NG_070201	NCBI
AMROTU_176	blaPDC-436	NG_070202	NCBI
AMROTU_176	blaPDC-437	NG_070203	NCBI
AMROTU_176	blaPDC-438	NG_070204	NCBI
AMROTU_176	blaPDC-439	NG_070205	NCBI
AMROTU_176	blaPDC-440	NG_070206	NCBI
AMROTU_176	blaPDC-441	NG_070207	NCBI
AMROTU_176	blaPDC-442	NG_070208	NCBI
AMROTU_176	blaPDC-443	NG_070209	NCBI
AMROTU_176	blaPDC-444	NG_070210	NCBI
AMROTU_176	blaPDC-445	NG_070211	NCBI
AMROTU_176	blaPDC-446	NG_070212	NCBI
AMROTU_176	blaPDC-447	NG_070213	NCBI
AMROTU_176	blaPDC-448	NG_070214	NCBI
AMROTU_176	blaPDC-449	NG_070215	NCBI
AMROTU_176	blaPDC-450	NG_070216	NCBI
AMROTU_176	blaPDC-451	NG_070217	NCBI
AMROTU_176	blaPDC-452	NG_070218	NCBI
AMROTU_176	blaPDC-453	NG_070227	NCBI
AMROTU_176	blaPDC-454	NG_070228	NCBI
AMROTU_176	blaPDC-456	NG_070751	NCBI
AMROTU_176	blaPDC-457	NG_070752	NCBI
AMROTU_176	blaPDC-458	NG_071216	NCBI
AMROTU_176	blaPDC-459	NG_071217	NCBI
AMROTU_176	blaPDC-460	NG_071218	NCBI
AMROTU_176	blaPDC-461	NG_071219	NCBI
AMROTU_176	blaPDC-462	NG_071220	NCBI
AMROTU_176	blaPDC-463	NG_071221	NCBI
AMROTU_176	blaPDC-464	NG_071222	NCBI
AMROTU_176	blaPDC-465	NG_071223	NCBI
AMROTU_176	blaPDC-466	NG_071224	NCBI
AMROTU_176	blaPDC-467	NG_073478	NCBI
AMROTU_176	blaPDC-468	NG_073479	NCBI
AMROTU_176	blaPDC-469	NG_073480	NCBI
AMROTU_176	blaPDC-470	NG_073481	NCBI
AMROTU_176	blaPDC-471	NG_073482	NCBI
AMROTU_176	blaPDC-472	NG_073483	NCBI
AMROTU_176	blaPDC-473	NG_073489	NCBI
AMROTU_176	blaPDC-474	NG_073490	NCBI
AMROTU_176	blaPDC-475	NG_073491	NCBI
AMROTU_176	blaPDC-476	NG_073492	NCBI
AMROTU_176	blaPDC-477	NG_074744	NCBI
AMROTU_176	blaPDC-478	NG_074745	NCBI
AMROTU_176	blaPDC-479	NG_074746	NCBI
AMROTU_176	blaPDC-480	NG_074747	NCBI
AMROTU_176	blaPDC-481	NG_074748	NCBI
AMROTU_176	blaPDC-482	NG_074749	NCBI
AMROTU_176	blaPDC-483	NG_074750	NCBI
AMROTU_176	blaPDC-484	NG_076668	NCBI
AMROTU_176	blaPDC-485	NG_076669	NCBI
AMROTU_176	blaPDC-486	NG_076670	NCBI
AMROTU_176	blaPDC-487	NG_076671	NCBI
AMROTU_176	blaPDC-488	NG_076672	NCBI
AMROTU_176	blaPDC-489	NG_076832	NCBI
AMROTU_176	blaPDC-490	NG_076833	NCBI
AMROTU_176	blaPDC-491	NG_076834	NCBI
AMROTU_176	blaPDC-492	NG_076835	NCBI
AMROTU_176	blaPDC-493	NG_076836	NCBI
AMROTU_176	blaPDC-494	NG_076837	NCBI
AMROTU_176	blaPDC-495	NG_076838	NCBI
AMROTU_176	blaPDC-496	NG_076839	NCBI
AMROTU_176	blaPDC-497	NG_078033	NCBI
AMROTU_176	blaPDC-498	NG_078064	NCBI
AMROTU_176	blaPDC-499	NG_078065	NCBI
AMROTU_176	blaPDC-500	NG_078066	NCBI
AMROTU_176	blaPDC-501	NG_079250	NCBI
AMROTU_176	blaPDC-502	NG_079251	NCBI
AMROTU_176	blaPDC-503	NG_079252	NCBI
AMROTU_176	blaPDC-504	NG_079253	NCBI
AMROTU_176	blaPDC-505	NG_079254	NCBI
AMROTU_176	blaPDC-506	NG_079255	NCBI
AMROTU_176	blaPDC-507	NG_079256	NCBI
AMROTU_176	blaPDC-508	NG_079257	NCBI
AMROTU_176	blaPDC-509	NG_079258	NCBI
AMROTU_176	blaPDC-510	NG_079259	NCBI
AMROTU_176	blaPDC-511	NG_079260	NCBI
AMROTU_176	blaPDC-512	NG_079948	NCBI
AMROTU_176	blaPDC-514	NG_079949	NCBI
AMROTU_176	blaPDC-515	NG_079950	NCBI
AMROTU_176	blaPDC-516	NG_079951	NCBI
AMROTU_177	floR2	NG_047875	NCBI
AMROTU_178	floR	NG_047860	NCBI
AMROTU_178	floR	NG_047861	NCBI
AMROTU_178	floR	NG_047862	NCBI
AMROTU_178	floR	NG_047863	NCBI
AMROTU_178	floR	NG_047864	NCBI
AMROTU_178	floR	NG_047865	NCBI
AMROTU_178	floR	NG_047866	NCBI
AMROTU_178	floR	NG_047867	NCBI
AMROTU_178	floR	NG_047868	NCBI
AMROTU_178	floR	NG_047869	NCBI
AMROTU_178	floR	NG_047870	NCBI
AMROTU_178	floR	NG_047871	NCBI
AMROTU_178	floR	NG_047872	NCBI
AMROTU_178	floR	NG_047873	NCBI
AMROTU_178	floR	NG_047874	NCBI
AMROTU_178	floR	NG_047876	NCBI
AMROTU_178	floR	NG_047877	NCBI
AMROTU_178	floR	NG_047878	NCBI
AMROTU_179	tet(B)	NG_048160	NCBI
AMROTU_179	tet(B)	NG_048161	NCBI
AMROTU_179	tet(B)	NG_048162	NCBI
AMROTU_179	tet(B)	NG_048163	NCBI
AMROTU_179	tet(B)	NG_048164	NCBI
AMROTU_179	tet(B)	NG_048165	NCBI
AMROTU_179	tet(B)	NG_048166	NCBI
AMROTU_179	tet(B)	NG_048167	NCBI
AMROTU_179	tet(B)	NG_048168	NCBI
AMROTU_179	tet(B)	NG_048169	NCBI
AMROTU_179	tet(B)	NG_048170	NCBI
AMROTU_179	tet(B)	NG_048171	NCBI
AMROTU_179	tet(B)	NG_048172	NCBI
AMROTU_179	tet(B)	NG_048173	NCBI
AMROTU_180	mef(En2)	NG_047980	NCBI
AMROTU_181	cml	NG_070889	NCBI
AMROTU_182	tetA(D)	NG_048313	NCBI
AMROTU_182	tet(59)	NG_056044	NCBI
AMROTU_183	tet(H)	NG_048193	NCBI
AMROTU_183	tet(H)	NG_048194	NCBI
AMROTU_183	tet(H)	NG_048195	NCBI
AMROTU_183	tet(H)	NG_048196	NCBI
AMROTU_183	tet(H)	NG_048197	NCBI
AMROTU_184	mef(D)	NG_070723	NCBI
AMROTU_185	tet(48)	NG_055773	NCBI
AMROTU_186	tet(57)	NG_056039	NCBI
AMROTU_187	tet(J)	NG_048198	NCBI
AMROTU_187	tet(J)	NG_048199	NCBI
AMROTU_188	blaADC-8	NG_048685	NCBI
AMROTU_189	blaPDC-33	NG_049905	NCBI
AMROTU_189	blaPDC-41	NG_049914	NCBI
AMROTU_189	blaPDC-42	NG_049915	NCBI
AMROTU_189	blaPDC-62	NG_049937	NCBI
AMROTU_189	blaPDC-125	NG_050589	NCBI
AMROTU_189	blaPDC-140	NG_050796	NCBI
AMROTU_189	blaPDC-151	NG_050824	NCBI
AMROTU_189	blaPDC-160	NG_050833	NCBI
AMROTU_189	blaPDC-250	NG_057582	NCBI
AMROTU_189	blaPDC-342	NG_065894	NCBI
AMROTU_189	blaPDC-343	NG_065895	NCBI
AMROTU_189	blaPDC-344	NG_065896	NCBI
AMROTU_189	blaPDC-455	NG_070229	NCBI
AMROTU_190	cml	NG_070888	NCBI
AMROTU_191	mef(F)	NG_074691	NCBI
AMROTU_192	vanK-Sc	NG_055982	NCBI
AMROTU_193	blaRSC1-1	NG_063890	NCBI
AMROTU_194	tet(64)	NG_071182	NCBI
AMROTU_195	tet(C)	NG_048174	NCBI
AMROTU_195	tet(C)	NG_048175	NCBI
AMROTU_195	tet(C)	NG_048176	NCBI
AMROTU_195	tet(C)	NG_048177	NCBI
AMROTU_195	tet(C)	NG_048178	NCBI
AMROTU_195	tet(C)	NG_048179	NCBI
AMROTU_195	tet(C)	NG_048180	NCBI
AMROTU_195	tet(C)	NG_048181	NCBI
AMROTU_196	blaIDC-1	NG_068174	NCBI
AMROTU_196	blaIDC-2	NG_068175	NCBI
AMROTU_197	tet(39)	KT346360	ResFinder
AMROTU_197	tet(39)	NG_048137	NCBI
AMROTU_198	tet(30)	NG_048122	NCBI
AMROTU_199	tet(D)	NG_048182	NCBI
AMROTU_199	tet(D)	NG_048184	NCBI
AMROTU_199	tet(D)	NG_048185	NCBI
AMROTU_199	tet(D)	NG_051690	NCBI
AMROTU_200	tet(41)	NG_048142	NCBI
AMROTU_201	tet(62)	NG_071180	NCBI
AMROTU_202	tet(G)	NG_048190	NCBI
AMROTU_202	tet(G)	NG_048191	NCBI
AMROTU_202	tet(G)	NG_048192	NCBI
AMROTU_202	tet(G)	NG_051907	NCBI
AMROTU_203	cmlR	NG_047659	NCBI
AMROTU_204	cmrA	NG_047661	NCBI
AMROTU_205	cmrA	NG_047662	NCBI
AMROTU_206	cmx	NG_047663	NCBI
AMROTU_206	cmx	NG_047664	NCBI
AMROTU_206	cmx	NG_047665	NCBI
AMROTU_207	oqxA	NG_048024	NCBI
AMROTU_207	oqxA10	NG_050418	NCBI
AMROTU_207	oqxA11	NG_050419	NCBI
AMROTU_207	oqxA2	NG_050420	NCBI
AMROTU_207	oqxA3	NG_050421	NCBI
AMROTU_207	oqxA4	NG_050422	NCBI
AMROTU_207	oqxA5	NG_050423	NCBI
AMROTU_207	oqxA6	NG_050424	NCBI
AMROTU_207	oqxA7	NG_050425	NCBI
AMROTU_207	oqxA8	NG_050426	NCBI
AMROTU_207	oqxA9	NG_050427	NCBI
AMROTU_208	tet(Y)	NG_048309	NCBI
AMROTU_208	tet(Y)	NG_048310	NCBI
AMROTU_209	blaACC-1d	ADCU02000001	ResFinder
AMROTU_209	blaACC-1	AJ133121	ResFinder
AMROTU_209	blaACC-4	GU256641	ResFinder
AMROTU_209	blaACC-5	HE819401	ResFinder
AMROTU_209	blaACC-1	NG_048588	NCBI
AMROTU_209	blaACC-1a	NG_048589	NCBI
AMROTU_209	blaACC-1b	NG_048590	NCBI
AMROTU_209	blaACC-1c	NG_048591	NCBI
AMROTU_209	blaACC-1d	NG_048592	NCBI
AMROTU_209	blaACC-2	NG_048593	NCBI
AMROTU_209	blaACC-4	NG_048594	NCBI
AMROTU_209	blaACC-7	NG_055669	NCBI
AMROTU_209	blaACC-8	NG_070728	NCBI
AMROTU_210	blaLHK-1	NG_056482	NCBI
AMROTU_210	blaLHK-2	NG_056483	NCBI
AMROTU_210	blaLHK-3	NG_056484	NCBI
AMROTU_210	blaLHK-4	NG_056485	NCBI
AMROTU_210	blaLHK-5	NG_056486	NCBI
AMROTU_210	blaLHK-6	NG_056487	NCBI
AMROTU_210	blaLHK-7	NG_056488	NCBI
AMROTU_211	blaMCA	NG_055474	NCBI
AMROTU_212	blaOCH	NG_047527	NCBI
AMROTU_212	blaOCH-1	NG_049344	NCBI
AMROTU_212	blaOCH-2	NG_049345	NCBI
AMROTU_212	blaOCH-3	NG_049346	NCBI
AMROTU_212	blaOCH-4	NG_049347	NCBI
AMROTU_212	blaOCH-5	NG_049348	NCBI
AMROTU_212	blaOCH-6	NG_049349	NCBI
AMROTU_212	blaOCH-7	NG_049350	NCBI
AMROTU_212	blaOCH-8	NG_049351	NCBI
AMROTU_213	tet(52)	NG_055777	NCBI
AMROTU_214	tet(56)	NG_065851	NCBI
AMROTU_215	blaADC-1	NG_048633	NCBI
AMROTU_215	blaADC-10	NG_048634	NCBI
AMROTU_215	blaADC-11	NG_048635	NCBI
AMROTU_215	blaADC-2	NG_048644	NCBI
AMROTU_215	blaADC-25	NG_048649	NCBI
AMROTU_215	blaADC-26	NG_048650	NCBI
AMROTU_215	blaADC-3	NG_048651	NCBI
AMROTU_215	blaADC-30	NG_048652	NCBI
AMROTU_215	blaADC-38	NG_048653	NCBI
AMROTU_215	blaADC-39	NG_048654	NCBI
AMROTU_215	blaADC-4	NG_048655	NCBI
AMROTU_215	blaADC-43	NG_048658	NCBI
AMROTU_215	blaADC-5	NG_048660	NCBI
AMROTU_215	blaADC-50	NG_048661	NCBI
AMROTU_215	blaADC-51	NG_048662	NCBI
AMROTU_215	blaADC-52	NG_048663	NCBI
AMROTU_215	blaADC-53	NG_048664	NCBI
AMROTU_215	blaADC-54	NG_048665	NCBI
AMROTU_215	blaADC-56	NG_048666	NCBI
AMROTU_215	blaADC-58	NG_048667	NCBI
AMROTU_215	blaADC-59	NG_048668	NCBI
AMROTU_215	blaADC-6	NG_048669	NCBI
AMROTU_215	blaADC-60	NG_048670	NCBI
AMROTU_215	blaADC-61	NG_048671	NCBI
AMROTU_215	blaADC-62	NG_048672	NCBI
AMROTU_215	blaADC-63	NG_048673	NCBI
AMROTU_215	blaADC-67	NG_048675	NCBI
AMROTU_215	blaADC-68	NG_048676	NCBI
AMROTU_215	blaADC-7	NG_048677	NCBI
AMROTU_215	blaADC-73	NG_048678	NCBI
AMROTU_215	blaADC-74	NG_048679	NCBI
AMROTU_215	blaADC-75	NG_048680	NCBI
AMROTU_215	blaADC-76	NG_048681	NCBI
AMROTU_215	blaADC-77	NG_048682	NCBI
AMROTU_215	blaADC-78	NG_048683	NCBI
AMROTU_215	blaADC-79	NG_048684	NCBI
AMROTU_215	blaADC-80	NG_048686	NCBI
AMROTU_215	blaADC-81	NG_048687	NCBI
AMROTU_215	blaADC-31	NG_050716	NCBI
AMROTU_215	blaADC-32	NG_050717	NCBI
AMROTU_215	blaADC-82	NG_050718	NCBI
AMROTU_215	blaADC-100	NG_051439	NCBI
AMROTU_215	blaADC-101	NG_051440	NCBI
AMROTU_215	blaADC-102	NG_051441	NCBI
AMROTU_215	blaADC-103	NG_051442	NCBI
AMROTU_215	blaADC-104	NG_051443	NCBI
AMROTU_215	blaADC-105	NG_051444	NCBI
AMROTU_215	blaADC-106	NG_051445	NCBI
AMROTU_215	blaADC-107	NG_051446	NCBI
AMROTU_215	blaADC-87	NG_051451	NCBI
AMROTU_215	blaADC-88	NG_051452	NCBI
AMROTU_215	blaADC-89	NG_051453	NCBI
AMROTU_215	blaADC-90	NG_051454	NCBI
AMROTU_215	blaADC-91	NG_051455	NCBI
AMROTU_215	blaADC-92	NG_051456	NCBI
AMROTU_215	blaADC-93	NG_051457	NCBI
AMROTU_215	blaADC-94	NG_051458	NCBI
AMROTU_215	blaADC-95	NG_051459	NCBI
AMROTU_215	blaADC-96	NG_051460	NCBI
AMROTU_215	blaADC-97	NG_051461	NCBI
AMROTU_215	blaADC-98	NG_051462	NCBI
AMROTU_215	blaADC-99	NG_051463	NCBI
AMROTU_215	blaADC-29	NG_051493	NCBI
AMROTU_215	blaADC-57	NG_051494	NCBI
AMROTU_215	blaADC-152	NG_054691	NCBI
AMROTU_215	blaADC-154	NG_054996	NCBI
AMROTU_215	blaADC-155	NG_055285	NCBI
AMROTU_215	blaADC-156	NG_055286	NCBI
AMROTU_215	blaADC-157	NG_055287	NCBI
AMROTU_215	blaADC-153	NG_055657	NCBI
AMROTU_215	blaADC-158	NG_055786	NCBI
AMROTU_215	blaADC-159	NG_055787	NCBI
AMROTU_215	blaADC-160	NG_055788	NCBI
AMROTU_215	blaADC-33	NG_056059	NCBI
AMROTU_215	blaADC-162	NG_056060	NCBI
AMROTU_215	blaADC-163	NG_056105	NCBI
AMROTU_215	blaADC-164	NG_056106	NCBI
AMROTU_215	blaADC-165	NG_056107	NCBI
AMROTU_215	blaADC-166	NG_056108	NCBI
AMROTU_215	blaADC-167	NG_056109	NCBI
AMROTU_215	blaADC-168	NG_056110	NCBI
AMROTU_215	blaADC-172	NG_056162	NCBI
AMROTU_215	blaADC-171	NG_056163	NCBI
AMROTU_215	blaADC-173	NG_056164	NCBI
AMROTU_215	blaADC-169	NG_056172	NCBI
AMROTU_215	blaADC-170	NG_056175	NCBI
AMROTU_215	blaADC-174	NG_061390	NCBI
AMROTU_215	blaADC-175	NG_061391	NCBI
AMROTU_215	blaADC-176	NG_061392	NCBI
AMROTU_215	blaADC-177	NG_061393	NCBI
AMROTU_215	blaADC-178	NG_061394	NCBI
AMROTU_215	blaADC-179	NG_061395	NCBI
AMROTU_215	blaADC-180	NG_061396	NCBI
AMROTU_215	blaADC-181	NG_063832	NCBI
AMROTU_215	blaADC-182	NG_063833	NCBI
AMROTU_215	blaADC-183	NG_063834	NCBI
AMROTU_215	blaADC-109	NG_064669	NCBI
AMROTU_215	blaADC-110	NG_064670	NCBI
AMROTU_215	blaADC-112	NG_064671	NCBI
AMROTU_215	blaADC-113	NG_064672	NCBI
AMROTU_215	blaADC-114	NG_064673	NCBI
AMROTU_215	blaADC-115	NG_064674	NCBI
AMROTU_215	blaADC-116	NG_064675	NCBI
AMROTU_215	blaADC-117	NG_064676	NCBI
AMROTU_215	blaADC-119	NG_064677	NCBI
AMROTU_215	blaADC-121	NG_064679	NCBI
AMROTU_215	blaADC-122	NG_064680	NCBI
AMROTU_215	blaADC-123	NG_064681	NCBI
AMROTU_215	blaADC-125	NG_064682	NCBI
AMROTU_215	blaADC-139	NG_064695	NCBI
AMROTU_215	blaADC-140	NG_064696	NCBI
AMROTU_215	blaADC-141	NG_064697	NCBI
AMROTU_215	blaADC-143	NG_064698	NCBI
AMROTU_215	blaADC-144	NG_064699	NCBI
AMROTU_215	blaADC-145	NG_064700	NCBI
AMROTU_215	blaADC-146	NG_064701	NCBI
AMROTU_215	blaADC-147	NG_064702	NCBI
AMROTU_215	blaADC-184	NG_064707	NCBI
AMROTU_215	blaADC-185	NG_064708	NCBI
AMROTU_215	blaADC-186	NG_064709	NCBI
AMROTU_215	blaADC-187	NG_064710	NCBI
AMROTU_215	blaADC-188	NG_064711	NCBI
AMROTU_215	blaADC-189	NG_064712	NCBI
AMROTU_215	blaADC-190	NG_064713	NCBI
AMROTU_215	blaADC-191	NG_064714	NCBI
AMROTU_215	blaADC-192	NG_064715	NCBI
AMROTU_215	blaADC-65	NG_064718	NCBI
AMROTU_215	blaADC-66	NG_064719	NCBI
AMROTU_215	blaADC-195	NG_065420	NCBI
AMROTU_215	blaADC-196	NG_065858	NCBI
AMROTU_215	blaADC-197	NG_066477	NCBI
AMROTU_215	blaADC-198	NG_066478	NCBI
AMROTU_215	blaADC-199	NG_066479	NCBI
AMROTU_215	blaADC-200	NG_066480	NCBI
AMROTU_215	blaADC-203	NG_066483	NCBI
AMROTU_215	blaADC-204	NG_066484	NCBI
AMROTU_215	blaADC-211	NG_066491	NCBI
AMROTU_215	blaADC-212	NG_066492	NCBI
AMROTU_215	blaADC-213	NG_066493	NCBI
AMROTU_215	blaADC-214	NG_066494	NCBI
AMROTU_215	blaADC-215	NG_066495	NCBI
AMROTU_215	blaADC-216	NG_066496	NCBI
AMROTU_215	blaADC-217	NG_066497	NCBI
AMROTU_215	blaADC-218	NG_066498	NCBI
AMROTU_215	blaADC-219	NG_066499	NCBI
AMROTU_215	blaADC-220	NG_066500	NCBI
AMROTU_215	blaADC-222	NG_067193	NCBI
AMROTU_215	blaADC-223	NG_067194	NCBI
AMROTU_215	blaADC-224	NG_067195	NCBI
AMROTU_215	blaADC-225	NG_067196	NCBI
AMROTU_215	blaADC-226	NG_067197	NCBI
AMROTU_215	blaADC-227	NG_067198	NCBI
AMROTU_215	blaADC-228	NG_067199	NCBI
AMROTU_215	blaADC-229	NG_067200	NCBI
AMROTU_215	blaADC-230	NG_067201	NCBI
AMROTU_215	blaADC-231	NG_067202	NCBI
AMROTU_215	blaADC-232	NG_067203	NCBI
AMROTU_215	blaADC-233	NG_067204	NCBI
AMROTU_215	blaADC-234	NG_067978	NCBI
AMROTU_215	blaADC-235	NG_067979	NCBI
AMROTU_215	blaADC-236	NG_070226	NCBI
AMROTU_215	blaADC-237	NG_071183	NCBI
AMROTU_215	blaADC-238	NG_071184	NCBI
AMROTU_215	blaADC-240	NG_071186	NCBI
AMROTU_215	blaADC-241	NG_071187	NCBI
AMROTU_215	blaADC-242	NG_071188	NCBI
AMROTU_215	blaADC-243	NG_071189	NCBI
AMROTU_215	blaADC-244	NG_071190	NCBI
AMROTU_215	blaADC-246	NG_071192	NCBI
AMROTU_215	blaADC-247	NG_071193	NCBI
AMROTU_215	blaADC-248	NG_071194	NCBI
AMROTU_215	blaADC-249	NG_071195	NCBI
AMROTU_215	blaADC-250	NG_071196	NCBI
AMROTU_215	blaADC-251	NG_071197	NCBI
AMROTU_215	blaADC-256	NG_073457	NCBI
AMROTU_215	blaADC-259	NG_078048	NCBI
AMROTU_215	blaADC-260	NG_078049	NCBI
AMROTU_215	blaADC-257	NG_079217	NCBI
AMROTU_215	blaADC-258	NG_079218	NCBI
AMROTU_215	blaADC-261	NG_079219	NCBI
AMROTU_215	blaADC-262	NG_079220	NCBI
AMROTU_215	blaADC-263	NG_079221	NCBI
AMROTU_216	tet(50)	NG_055775	NCBI
AMROTU_217	tet(54)	NG_055779	NCBI
AMROTU_218	tet(X2)	NG_048304	NCBI
AMROTU_218	tet(X2)	NG_048305	NCBI
AMROTU_218	tet(X2)	NG_048308	NCBI
AMROTU_218	tet(X4)	NG_065852	NCBI
AMROTU_219	tet(X3)	NG_048307	NCBI
AMROTU_219	tet(X3)	NG_065853	NCBI
AMROTU_220	vanS-Pt	NG_048441	NCBI
AMROTU_220	vanS-Pt	NG_048442	NCBI
AMROTU_221	tet(49)	NG_055774	NCBI
AMROTU_222	tet(51)	NG_055776	NCBI
AMROTU_223	tet(53)	NG_055778	NCBI
AMROTU_224	tmexC1	NG_074692	NCBI
AMROTU_224	tmexC3	NG_076635	NCBI
AMROTU_224	tmexC2	NG_076647	NCBI
AMROTU_225	ampC	NG_047492	NCBI
AMROTU_226	blaLRA18	NG_055765	NCBI
AMROTU_227	blaPNGM-1	NG_065937	NCBI
AMROTU_228	erm(38)	NG_047781	NCBI
AMROTU_229	tet(55)	NG_065850	NCBI
AMROTU_230	vanS-A	NG_048425	NCBI
AMROTU_230	vanS-A	NG_048427	NCBI
AMROTU_230	vanS-Pt2	NG_048440	NCBI
AMROTU_231	blaADC-120	NG_064678	NCBI
AMROTU_231	blaADC-130	NG_064686	NCBI
AMROTU_231	blaADC-131	NG_064687	NCBI
AMROTU_231	blaADC-148	NG_064703	NCBI
AMROTU_231	blaADC-239	NG_071185	NCBI
AMROTU_231	blaADC-255	NG_071201	NCBI
AMROTU_232	blaADC-127	NG_064683	NCBI
AMROTU_232	blaADC-128	NG_064684	NCBI
AMROTU_232	blaADC-129	NG_064685	NCBI
AMROTU_232	blaADC-205	NG_066485	NCBI
AMROTU_232	blaADC-194	NG_066693	NCBI
AMROTU_232	blaADC-264	NG_079222	NCBI
AMROTU_233	blaADC-133	NG_064689	NCBI
AMROTU_234	blaADC-16	NG_048640	NCBI
AMROTU_234	blaADC-85	NG_051449	NCBI
AMROTU_234	blaADC-134	NG_064690	NCBI
AMROTU_234	blaADC-135	NG_064691	NCBI
AMROTU_234	blaADC-136	NG_064692	NCBI
AMROTU_234	blaADC-137	NG_064693	NCBI
AMROTU_234	blaADC-138	NG_064694	NCBI
AMROTU_234	blaADC-193	NG_064716	NCBI
AMROTU_234	blaADC-201	NG_066481	NCBI
AMROTU_234	blaADC-208	NG_066488	NCBI
AMROTU_234	blaADC-209	NG_066489	NCBI
AMROTU_234	blaADC-210	NG_066490	NCBI
AMROTU_235	blaADC-12	NG_048636	NCBI
AMROTU_235	blaADC-13	NG_048637	NCBI
AMROTU_235	blaADC-14	NG_048638	NCBI
AMROTU_235	blaADC-15	NG_048639	NCBI
AMROTU_235	blaADC-17	NG_048641	NCBI
AMROTU_235	blaADC-18	NG_048642	NCBI
AMROTU_235	blaADC-19	NG_048643	NCBI
AMROTU_235	blaADC-20	NG_048645	NCBI
AMROTU_235	blaADC-21	NG_048646	NCBI
AMROTU_235	blaADC-22	NG_048647	NCBI
AMROTU_235	blaADC-23	NG_048648	NCBI
AMROTU_235	blaADC-41	NG_048656	NCBI
AMROTU_235	blaADC-42	NG_048657	NCBI
AMROTU_235	blaADC-44	NG_048659	NCBI
AMROTU_235	blaADC-70	NG_051317	NCBI
AMROTU_235	blaADC-86	NG_051450	NCBI
AMROTU_235	blaADC-132	NG_064688	NCBI
AMROTU_235	blaADC-149	NG_064704	NCBI
AMROTU_235	blaADC-150	NG_064705	NCBI
AMROTU_235	blaADC-151	NG_064706	NCBI
AMROTU_235	blaADC-24	NG_064717	NCBI
AMROTU_235	blaADC-202	NG_066482	NCBI
AMROTU_235	blaADC-206	NG_066486	NCBI
AMROTU_235	blaADC-207	NG_066487	NCBI
AMROTU_235	blaADC-221	NG_067133	NCBI
AMROTU_235	blaADC-245	NG_071191	NCBI
AMROTU_235	blaADC-252	NG_071198	NCBI
AMROTU_235	blaADC-253	NG_071199	NCBI
AMROTU_235	blaADC-265	NG_079885	NCBI
AMROTU_236	blaADC-83	NG_051447	NCBI
AMROTU_236	blaADC-84	NG_051448	NCBI
AMROTU_236	blaADC-254	NG_071200	NCBI
AMROTU_237	blaBUT-1	NG_056480	NCBI
AMROTU_237	blaBUT-2	NG_056481	NCBI
AMROTU_238	blaCMY-87	AB699171	ResFinder
AMROTU_238	blaCMY-29	EF685371	ResFinder
AMROTU_238	blaCMY-142	KX881969	ResFinder
AMROTU_238	blaCMY-38	NG_047059	NCBI
AMROTU_238	blaCMY-102	NG_048772	NCBI
AMROTU_238	blaCMY-103	NG_048773	NCBI
AMROTU_238	blaCMY-104	NG_048774	NCBI
AMROTU_238	blaCMY-105	NG_048775	NCBI
AMROTU_238	blaCMY-106	NG_048776	NCBI
AMROTU_238	blaCMY-107	NG_048777	NCBI
AMROTU_238	blaCMY-108	NG_048778	NCBI
AMROTU_238	blaCMY-109	NG_048779	NCBI
AMROTU_238	blaCMY-110	NG_048781	NCBI
AMROTU_238	blaCMY-111	NG_048782	NCBI
AMROTU_238	blaCMY-112	NG_048783	NCBI
AMROTU_238	blaCMY-113	NG_048784	NCBI
AMROTU_238	blaCMY-114	NG_048785	NCBI
AMROTU_238	blaCMY-115	NG_048786	NCBI
AMROTU_238	blaCMY-116	NG_048787	NCBI
AMROTU_238	blaCMY-117	NG_048788	NCBI
AMROTU_238	blaCMY-118	NG_048789	NCBI
AMROTU_238	blaCMY-119	NG_048790	NCBI
AMROTU_238	blaCMY-12	NG_048791	NCBI
AMROTU_238	blaCMY-121	NG_048792	NCBI
AMROTU_238	blaCMY-122	NG_048793	NCBI
AMROTU_238	blaCMY-124	NG_048794	NCBI
AMROTU_238	blaCMY-125	NG_048795	NCBI
AMROTU_238	blaCMY-127	NG_048796	NCBI
AMROTU_238	blaCMY-128	NG_048797	NCBI
AMROTU_238	blaCMY-129	NG_048798	NCBI
AMROTU_238	blaCMY-13	NG_048799	NCBI
AMROTU_238	blaCMY-130	NG_048800	NCBI
AMROTU_238	blaCMY-131	NG_048801	NCBI
AMROTU_238	blaCMY-132	NG_048802	NCBI
AMROTU_238	blaCMY-133	NG_048803	NCBI
AMROTU_238	blaCMY-134	NG_048804	NCBI
AMROTU_238	blaCMY-135	NG_048805	NCBI
AMROTU_238	blaCMY-138	NG_048806	NCBI
AMROTU_238	blaCMY-139	NG_048807	NCBI
AMROTU_238	blaCMY-14	NG_048808	NCBI
AMROTU_238	blaCMY-15	NG_048809	NCBI
AMROTU_238	blaCMY-16	NG_048810	NCBI
AMROTU_238	blaCMY-17	NG_048811	NCBI
AMROTU_238	blaCMY-18	NG_048812	NCBI
AMROTU_238	blaCMY-2	NG_048814	NCBI
AMROTU_238	blaCMY-20	NG_048815	NCBI
AMROTU_238	blaCMY-21	NG_048816	NCBI
AMROTU_238	blaCMY-22	NG_048817	NCBI
AMROTU_238	blaCMY-23	NG_048818	NCBI
AMROTU_238	blaCMY-24	NG_048819	NCBI
AMROTU_238	blaCMY-25	NG_048820	NCBI
AMROTU_238	blaCMY-26	NG_048821	NCBI
AMROTU_238	blaCMY-27	NG_048822	NCBI
AMROTU_238	blaCMY-28	NG_048823	NCBI
AMROTU_238	blaCMY-29	NG_048824	NCBI
AMROTU_238	blaCMY-30	NG_048825	NCBI
AMROTU_238	blaCMY-31	NG_048826	NCBI
AMROTU_238	blaCMY-32	NG_048827	NCBI
AMROTU_238	blaCMY-33	NG_048828	NCBI
AMROTU_238	blaCMY-34	NG_048829	NCBI
AMROTU_238	blaCMY-35	NG_048830	NCBI
AMROTU_238	blaCMY-36	NG_048831	NCBI
AMROTU_238	blaCMY-37	NG_048832	NCBI
AMROTU_238	blaCMY-39	NG_048833	NCBI
AMROTU_238	blaCMY-4	NG_048834	NCBI
AMROTU_238	blaCMY-40	NG_048835	NCBI
AMROTU_238	blaCMY-41	NG_048836	NCBI
AMROTU_238	blaCMY-42	NG_048837	NCBI
AMROTU_238	blaCMY-43	NG_048838	NCBI
AMROTU_238	blaCMY-44	NG_048839	NCBI
AMROTU_238	blaCMY-45	NG_048840	NCBI
AMROTU_238	blaCMY-46	NG_048841	NCBI
AMROTU_238	blaCMY-47	NG_048842	NCBI
AMROTU_238	blaCMY-48	NG_048843	NCBI
AMROTU_238	blaCMY-49	NG_048844	NCBI
AMROTU_238	blaCMY-5	NG_048845	NCBI
AMROTU_238	blaCMY-50	NG_048846	NCBI
AMROTU_238	blaCMY-51	NG_048847	NCBI
AMROTU_238	blaCMY-53	NG_048848	NCBI
AMROTU_238	blaCMY-54	NG_048849	NCBI
AMROTU_238	blaCMY-55	NG_048850	NCBI
AMROTU_238	blaCMY-56	NG_048851	NCBI
AMROTU_238	blaCMY-57	NG_048852	NCBI
AMROTU_238	blaCMY-58	NG_048853	NCBI
AMROTU_238	blaCMY-59	NG_048854	NCBI
AMROTU_238	blaCMY-6	NG_048855	NCBI
AMROTU_238	blaCMY-60	NG_048856	NCBI
AMROTU_238	blaCMY-61	NG_048857	NCBI
AMROTU_238	blaCMY-62	NG_048858	NCBI
AMROTU_238	blaCMY-63	NG_048859	NCBI
AMROTU_238	blaCMY-64	NG_048860	NCBI
AMROTU_238	blaCMY-65	NG_048861	NCBI
AMROTU_238	blaCMY-66	NG_048862	NCBI
AMROTU_238	blaCMY-67	NG_048863	NCBI
AMROTU_238	blaCMY-68	NG_048864	NCBI
AMROTU_238	blaCMY-69	NG_048865	NCBI
AMROTU_238	blaCMY-7	NG_048866	NCBI
AMROTU_238	blaCMY-71	NG_048868	NCBI
AMROTU_238	blaCMY-72	NG_048869	NCBI
AMROTU_238	blaCMY-73	NG_048870	NCBI
AMROTU_238	blaCMY-75	NG_048872	NCBI
AMROTU_238	blaCMY-76	NG_048873	NCBI
AMROTU_238	blaCMY-77	NG_048874	NCBI
AMROTU_238	blaCMY-78	NG_048875	NCBI
AMROTU_238	blaCMY-79	NG_048876	NCBI
AMROTU_238	blaCMY-80	NG_048878	NCBI
AMROTU_238	blaCMY-81	NG_048879	NCBI
AMROTU_238	blaCMY-84	NG_048882	NCBI
AMROTU_238	blaCMY-85	NG_048883	NCBI
AMROTU_238	blaCMY-86	NG_048884	NCBI
AMROTU_238	blaCMY-87	NG_048885	NCBI
AMROTU_238	blaCMY-89	NG_048886	NCBI
AMROTU_238	blaCMY-90	NG_048889	NCBI
AMROTU_238	blaCMY-94	NG_048891	NCBI
AMROTU_238	blaCMY-95	NG_048892	NCBI
AMROTU_238	blaCMY-96	NG_048893	NCBI
AMROTU_238	blaCMY-97	NG_048894	NCBI
AMROTU_238	blaCMY-99	NG_048895	NCBI
AMROTU_238	blaLAT-1	NG_049265	NCBI
AMROTU_238	blaLAT-3	NG_049266	NCBI
AMROTU_238	blaCMY-140	NG_050943	NCBI
AMROTU_238	blaCMY-141	NG_051215	NCBI
AMROTU_238	blaCMY-142	NG_051753	NCBI
AMROTU_238	blaCMY-143	NG_052047	NCBI
AMROTU_238	blaCMY-144	NG_052048	NCBI
AMROTU_238	blaCMY-146	NG_052648	NCBI
AMROTU_238	blaCMY-145	NG_052649	NCBI
AMROTU_238	blaCMY-147	NG_052898	NCBI
AMROTU_238	blaBIL-1	NG_054644	NCBI
AMROTU_238	blaCMY-148	NG_054681	NCBI
AMROTU_238	blaCMY-149	NG_054682	NCBI
AMROTU_238	blaCMY-151	NG_054711	NCBI
AMROTU_238	blaCMY-152	NG_054963	NCBI
AMROTU_238	blaCMY-153	NG_054964	NCBI
AMROTU_238	blaCMY-154	NG_055270	NCBI
AMROTU_238	blaCMY-155	NG_055473	NCBI
AMROTU_238	blaCMY-156	NG_056410	NCBI
AMROTU_238	blaCMY-161	NG_057479	NCBI
AMROTU_238	blaCMY-160	NG_057614	NCBI
AMROTU_238	blaCMY-150	NG_060513	NCBI
AMROTU_238	blaCMY-162	NG_060523	NCBI
AMROTU_238	blaCMY-163	NG_060564	NCBI
AMROTU_238	blaCMY-158	NG_062242	NCBI
AMROTU_238	blaCMY-164	NG_065422	NCBI
AMROTU_238	blaCMY-165	NG_065862	NCBI
AMROTU_238	blaCMY-166	NG_065863	NCBI
AMROTU_238	blaCMY-167	NG_065864	NCBI
AMROTU_238	blaCMY-168	NG_067135	NCBI
AMROTU_238	blaCMY-169	NG_067136	NCBI
AMROTU_238	blaCMY-170	NG_067137	NCBI
AMROTU_238	blaCMY-136	NG_068058	NCBI
AMROTU_238	blaCMY-171	NG_068165	NCBI
AMROTU_238	blaCMY-173	NG_070783	NCBI
AMROTU_238	blaCMY-174	NG_073459	NCBI
AMROTU_238	blaCMY-175	NG_074701	NCBI
AMROTU_238	blaCMY-176	NG_074702	NCBI
AMROTU_238	blaCMY-172	NG_076652	NCBI
AMROTU_238	blaCMY-177	NG_078046	NCBI
AMROTU_238	blaCMY-2b	U77414	ResFinder
AMROTU_238	blaCMY-12	Y16785	ResFinder
AMROTU_239	blaMOX-12	NG_049314	NCBI
AMROTU_239	blaMOX-5	NG_049318	NCBI
AMROTU_239	blaMOX-6	NG_049319	NCBI
AMROTU_239	blaMOX-7	NG_049320	NCBI
AMROTU_239	blaMOX-8	NG_049321	NCBI
AMROTU_239	blaMOX-13	NG_055585	NCBI
AMROTU_239	blaMOX-15	NG_074725	NCBI
AMROTU_240	blaMOX-9	NG_049322	NCBI
AMROTU_241	blaYRC-1	NG_068225	NCBI
AMROTU_242	ampC	NG_047381	NCBI
AMROTU_243	blaAQU	NG_055647	NCBI
AMROTU_243	blaAQU	NG_065838	NCBI
AMROTU_243	blaAQU	NG_065839	NCBI
AMROTU_243	blaAQU-1	NG_066694	NCBI
AMROTU_244	blaCMY-1	NG_048768	NCBI
AMROTU_244	blaCMY-10	NG_048769	NCBI
AMROTU_244	blaCMY-11	NG_048780	NCBI
AMROTU_244	blaCMY-19	NG_048813	NCBI
AMROTU_244	blaCMY-8	NG_048877	NCBI
AMROTU_244	blaCMY-8b	NG_048887	NCBI
AMROTU_244	blaCMY-9	NG_048888	NCBI
AMROTU_244	blaMOX-1	NG_049311	NCBI
AMROTU_244	blaMOX-10	NG_049312	NCBI
AMROTU_244	blaMOX-11	NG_049313	NCBI
AMROTU_244	blaMOX-2	NG_049315	NCBI
AMROTU_244	blaMOX-3	NG_049316	NCBI
AMROTU_244	blaMOX-4	NG_049317	NCBI
AMROTU_244	blaMOX-14	NG_067143	NCBI
AMROTU_244	blaMOX-16	NG_077977	NCBI
AMROTU_245	blaFOX-6	AY034848	ResFinder
AMROTU_245	blaFOX-1	NG_049098	NCBI
AMROTU_245	blaFOX-10	NG_049099	NCBI
AMROTU_245	blaFOX-12	NG_049100	NCBI
AMROTU_245	blaFOX-13	NG_049101	NCBI
AMROTU_245	blaFOX-2	NG_049102	NCBI
AMROTU_245	blaFOX-3	NG_049103	NCBI
AMROTU_245	blaFOX-4	NG_049104	NCBI
AMROTU_245	blaFOX-5	NG_049105	NCBI
AMROTU_245	blaFOX-7	NG_049106	NCBI
AMROTU_245	blaFOX-8	NG_049107	NCBI
AMROTU_245	blaFOX-9	NG_049108	NCBI
AMROTU_245	blaFOX-14	NG_050814	NCBI
AMROTU_245	blaFOX-16	NG_057480	NCBI
AMROTU_245	blaFOX-15	NG_059334	NCBI
AMROTU_245	blaFOX-17	NG_068170	NCBI
AMROTU_245	blaFOX-18	NG_074706	NCBI
AMROTU_245	blaFOX-19	NG_074707	NCBI
AMROTU_246	blaSFDC-1	NG_076654	NCBI
AMROTU_247	blaTRU-1	NG_047550	NCBI
AMROTU_248	cepH	NG_047628	NCBI
AMROTU_249	cepS	NG_047629	NCBI
AMROTU_250	ampC	NG_047383	NCBI
AMROTU_251	ampC	NG_051160	NCBI
AMROTU_252	blaACT-28	NG_048614	NCBI
AMROTU_252	blaACT-9	NG_048632	NCBI
AMROTU_252	blaACT-51	NG_050714	NCBI
AMROTU_252	blaACT-52	NG_050715	NCBI
AMROTU_252	blaACT-64	NG_061403	NCBI
AMROTU_252	blaACT-87	NG_070175	NCBI
AMROTU_252	blaACT-100	NG_079207	NCBI
AMROTU_252	blaACT-101	NG_079208	NCBI
AMROTU_252	blaACT-102	NG_079209	NCBI
AMROTU_252	blaACT-103	NG_079210	NCBI
AMROTU_252	blaACT-104	NG_079211	NCBI
AMROTU_252	blaACT-95	NG_079212	NCBI
AMROTU_252	blaACT-96	NG_079213	NCBI
AMROTU_252	blaACT-97	NG_079214	NCBI
AMROTU_252	blaACT-98	NG_079215	NCBI
AMROTU_252	blaACT-99	NG_079216	NCBI
AMROTU_253	blaACT-4	AJ311172	ResFinder
AMROTU_253	blaCMG	AY265892	ResFinder
AMROTU_253	blaACT-1	NG_048597	NCBI
AMROTU_253	blaACT-10	NG_048598	NCBI
AMROTU_253	blaACT-13	NG_048600	NCBI
AMROTU_253	blaACT-2	NG_048606	NCBI
AMROTU_253	blaACT-29	NG_048615	NCBI
AMROTU_253	blaACT-3	NG_048616	NCBI
AMROTU_253	blaACT-34	NG_048621	NCBI
AMROTU_253	blaACT-38	NG_048625	NCBI
AMROTU_253	blaACT-4	NG_048627	NCBI
AMROTU_253	blaACT-6	NG_048629	NCBI
AMROTU_253	blaACT-8	NG_048631	NCBI
AMROTU_253	blaMIR-1	NG_049293	NCBI
AMROTU_253	blaMIR-10	NG_049294	NCBI
AMROTU_253	blaMIR-11	NG_049295	NCBI
AMROTU_253	blaMIR-12	NG_049296	NCBI
AMROTU_253	blaMIR-13	NG_049297	NCBI
AMROTU_253	blaMIR-14	NG_049298	NCBI
AMROTU_253	blaMIR-15	NG_049299	NCBI
AMROTU_253	blaMIR-16	NG_049300	NCBI
AMROTU_253	blaMIR-17	NG_049301	NCBI
AMROTU_253	blaMIR-18	NG_049302	NCBI
AMROTU_253	blaMIR-2	NG_049303	NCBI
AMROTU_253	blaMIR-3	NG_049304	NCBI
AMROTU_253	blaMIR-4	NG_049305	NCBI
AMROTU_253	blaMIR-5	NG_049306	NCBI
AMROTU_253	blaMIR-6	NG_049307	NCBI
AMROTU_253	blaMIR-7	NG_049308	NCBI
AMROTU_253	blaMIR-9	NG_049309	NCBI
AMROTU_253	blaACT-48	NG_050711	NCBI
AMROTU_253	blaMIR-19	NG_050721	NCBI
AMROTU_253	blaMIR-20	NG_050722	NCBI
AMROTU_253	blaMIR-21	NG_050723	NCBI
AMROTU_253	blaACT-53	NG_055522	NCBI
AMROTU_253	blaMIR-22	NG_055671	NCBI
AMROTU_253	blaACT-62	NG_061388	NCBI
AMROTU_253	blaACT-63	NG_061406	NCBI
AMROTU_253	blaACT-57	NG_061418	NCBI
AMROTU_253	blaACT-58	NG_061419	NCBI
AMROTU_253	blaACT-68	NG_064668	NCBI
AMROTU_253	blaMIR-23	NG_066710	NCBI
AMROTU_253	blaACT-105	NG_079882	NCBI
AMROTU_254	blaACT-16	AB737978	ResFinder
AMROTU_254	blaACT-14	NG_048601	NCBI
AMROTU_254	blaACT-15	NG_048602	NCBI
AMROTU_254	blaACT-17	NG_048603	NCBI
AMROTU_254	blaACT-18	NG_048604	NCBI
AMROTU_254	blaACT-19	NG_048605	NCBI
AMROTU_254	blaACT-20	NG_048607	NCBI
AMROTU_254	blaACT-21	NG_048608	NCBI
AMROTU_254	blaACT-23	NG_048610	NCBI
AMROTU_254	blaACT-24	NG_048611	NCBI
AMROTU_254	blaACT-25	NG_048612	NCBI
AMROTU_254	blaACT-27	NG_048613	NCBI
AMROTU_254	blaACT-30	NG_048617	NCBI
AMROTU_254	blaACT-31	NG_048618	NCBI
AMROTU_254	blaACT-32	NG_048619	NCBI
AMROTU_254	blaACT-33	NG_048620	NCBI
AMROTU_254	blaACT-35	NG_048622	NCBI
AMROTU_254	blaACT-36	NG_048623	NCBI
AMROTU_254	blaACT-37	NG_048624	NCBI
AMROTU_254	blaACT-39	NG_048626	NCBI
AMROTU_254	blaACT-5	NG_048628	NCBI
AMROTU_254	blaACT-7	NG_048630	NCBI
AMROTU_254	blaACT-16	NG_050702	NCBI
AMROTU_254	blaACT-40	NG_050703	NCBI
AMROTU_254	blaACT-41	NG_050704	NCBI
AMROTU_254	blaACT-42	NG_050705	NCBI
AMROTU_254	blaACT-43	NG_050706	NCBI
AMROTU_254	blaACT-44	NG_050707	NCBI
AMROTU_254	blaACT-45	NG_050708	NCBI
AMROTU_254	blaACT-46	NG_050709	NCBI
AMROTU_254	blaACT-47	NG_050710	NCBI
AMROTU_254	blaACT-61	NG_061387	NCBI
AMROTU_254	blaACT-59	NG_061401	NCBI
AMROTU_254	blaACT-60	NG_061402	NCBI
AMROTU_254	blaACT-55	NG_061414	NCBI
AMROTU_254	blaACT-56	NG_061415	NCBI
AMROTU_254	blaACT-65	NG_064665	NCBI
AMROTU_254	blaACT-66	NG_064666	NCBI
AMROTU_254	blaACT-67	NG_064667	NCBI
AMROTU_254	blaACT-69	NG_065855	NCBI
AMROTU_254	blaACT-70	NG_065856	NCBI
AMROTU_254	blaACT-72	NG_065857	NCBI
AMROTU_254	blaACT-73	NG_066689	NCBI
AMROTU_254	blaACT-74	NG_066690	NCBI
AMROTU_254	blaACT-75	NG_066691	NCBI
AMROTU_254	blaACT-79	NG_067973	NCBI
AMROTU_254	blaACT-83	NG_067977	NCBI
AMROTU_254	blaACT-84	NG_068161	NCBI
AMROTU_254	blaACT-85	NG_068162	NCBI
AMROTU_254	blaACT-86	NG_068163	NCBI
AMROTU_254	blaACT-89	NG_074696	NCBI
AMROTU_254	blaACT-90	NG_076632	NCBI
AMROTU_254	blaACT-106	NG_079883	NCBI
AMROTU_255	blaACT-107	NG_079884	NCBI
AMROTU_256	blaACT-12	NG_048599	NCBI
AMROTU_256	blaACT-22	NG_048609	NCBI
AMROTU_256	blaACT-54	NG_055670	NCBI
AMROTU_256	blaACT-88	NG_074695	NCBI
AMROTU_257	blaACT-49	NG_050712	NCBI
AMROTU_257	blaACT-76	NG_066692	NCBI
AMROTU_257	blaACT-77	NG_067132	NCBI
AMROTU_257	blaACT-78	NG_067972	NCBI
AMROTU_257	blaACT-80	NG_067974	NCBI
AMROTU_257	blaACT-81	NG_067975	NCBI
AMROTU_257	blaACT-82	NG_067976	NCBI
AMROTU_258	blaACT-50	NG_050713	NCBI
AMROTU_259	blaCFE-1	NG_048757	NCBI
AMROTU_259	blaCMY-100	NG_048770	NCBI
AMROTU_259	blaCMY-101	NG_048771	NCBI
AMROTU_259	blaCMY-70	NG_048867	NCBI
AMROTU_259	blaCMY-74	NG_048871	NCBI
AMROTU_259	blaCMY-82	NG_048880	NCBI
AMROTU_259	blaCMY-83	NG_048881	NCBI
AMROTU_259	blaCMY-93	NG_048890	NCBI
AMROTU_259	blaCMY-137	NG_066695	NCBI
AMROTU_259	blaCMY-179	NG_078068	NCBI
AMROTU_260	blaCMY-98	KC603538	ResFinder
AMROTU_260	blaCMY-159	NG_062243	NCBI
AMROTU_260	blaCFE-2	NG_063837	NCBI
AMROTU_261	blaCMH-1	NG_048766	NCBI
AMROTU_261	blaCMH-2	NG_048767	NCBI
AMROTU_261	blaCMH-3	NG_050719	NCBI
AMROTU_261	blaCMH-4	NG_061416	NCBI
AMROTU_261	blaCMH-5	NG_061417	NCBI
AMROTU_261	blaCMH-6	NG_067134	NCBI
AMROTU_261	blaCMH-7	NG_078039	NCBI
AMROTU_262	blaCMY-157	NG_055587	NCBI
AMROTU_263	blaPAC-1	NG_052627	NCBI
AMROTU_264	erm(E)	NG_047821	NCBI
AMROTU_264	erm(E)	NG_047822	NCBI
AMROTU_265	vanS-D	NG_048426	NCBI
AMROTU_265	vanS-D	NG_048445	NCBI
AMROTU_266	vanS-D	NG_048436	NCBI
AMROTU_266	vanS-D	NG_048438	NCBI
AMROTU_267	vanS-D	NG_048444	NCBI
AMROTU_268	blaE	NG_047493	NCBI
AMROTU_269	blaLAQ-1	NG_076677	NCBI
AMROTU_270	blaRHO	NG_056490	NCBI
AMROTU_271	blaDHA-14	DQ478687	ResFinder
AMROTU_271	blaDHA-1	NG_049055	NCBI
AMROTU_271	blaDHA-10	NG_049056	NCBI
AMROTU_271	blaDHA-12	NG_049057	NCBI
AMROTU_271	blaDHA-13	NG_049058	NCBI
AMROTU_271	blaDHA-14	NG_049059	NCBI
AMROTU_271	blaDHA-15	NG_049060	NCBI
AMROTU_271	blaDHA-16	NG_049061	NCBI
AMROTU_271	blaDHA-17	NG_049062	NCBI
AMROTU_271	blaDHA-18	NG_049063	NCBI
AMROTU_271	blaDHA-19	NG_049064	NCBI
AMROTU_271	blaDHA-2	NG_049065	NCBI
AMROTU_271	blaDHA-20	NG_049066	NCBI
AMROTU_271	blaDHA-21	NG_049067	NCBI
AMROTU_271	blaDHA-22	NG_049068	NCBI
AMROTU_271	blaDHA-23	NG_049069	NCBI
AMROTU_271	blaDHA-24	NG_049070	NCBI
AMROTU_271	blaDHA-3	NG_049071	NCBI
AMROTU_271	blaDHA-4	NG_049072	NCBI
AMROTU_271	blaDHA-5	NG_049073	NCBI
AMROTU_271	blaDHA-6	NG_049074	NCBI
AMROTU_271	blaDHA-7	NG_049075	NCBI
AMROTU_271	blaDHA-9	NG_049076	NCBI
AMROTU_271	blaMOR-2	NG_049310	NCBI
AMROTU_271	blaDHA-25	NG_052903	NCBI
AMROTU_271	blaDHA-27	NG_057481	NCBI
AMROTU_271	blaDHA-26	NG_057482	NCBI
AMROTU_271	blaDHA-28	NG_063839	NCBI
AMROTU_271	blaDHA-29	NG_065868	NCBI
AMROTU_271	blaMOR	Y10283	ResFinder
AMROTU_272	blaPRC-1	NG_077986	NCBI
AMROTU_273	tet(X1)	NG_073454	NCBI
AMROTU_274	ampC	NG_047385	NCBI
AMROTU_275	blaSRT	NG_047384	NCBI
AMROTU_275	blaSRT	NG_047546	NCBI
AMROTU_275	blaSRT	NG_047547	NCBI
AMROTU_275	blaSRT	NG_047548	NCBI
AMROTU_275	blaSRT-1	NG_050142	NCBI
AMROTU_275	blaSRT-2	NG_050143	NCBI
AMROTU_275	blaSST-1	NG_050144	NCBI
AMROTU_275	blaSRT-3	NG_070754	NCBI
AMROTU_276	tet(X6)	MN507533	ResFinder
AMROTU_276	tet(X5)	NG_048306	NCBI
AMROTU_276	tet(X5)	NG_073455	NCBI
AMROTU_277	blaEC-13	NG_049079	NCBI
AMROTU_277	blaEC-14	NG_049080	NCBI
AMROTU_277	blaEC-15	NG_049081	NCBI
AMROTU_277	blaEC-16	NG_049082	NCBI
AMROTU_277	blaEC-18	NG_049083	NCBI
AMROTU_277	blaEC-19	NG_049084	NCBI
AMROTU_277	blaEC-5	NG_049085	NCBI
AMROTU_277	blaEC-8	NG_049086	NCBI
AMROTU_278	blaACC-3	AF180958	ResFinder
AMROTU_279	vanS-C	NG_051722	NCBI
AMROTU_280	blaCSA-2	NG_062211	NCBI
AMROTU_280	blaCMA-2	NG_062212	NCBI
AMROTU_280	blaCMA-1	NG_062222	NCBI
AMROTU_280	blaCSA-1	NG_062223	NCBI
AMROTU_281	blaLRA10	NG_055767	NCBI
AMROTU_282	vanK-I	NG_055989	NCBI
AMROTU_283	varG	NG_057468	NCBI
AMROTU_284	vanW-I	NG_055764	NCBI
AMROTU_285	vanS-M	NG_048450	NCBI
AMROTU_286	formA	X73835	ResFinder
AMROTU_287	tet(35)	AF353562	ResFinder
AMROTU_288	vanS-G	NG_048428	NCBI
AMROTU_288	vanS-G	NG_048435	NCBI
AMROTU_289	vanS-O	NG_051735	NCBI
AMROTU_290	vanTr	NG_048465	NCBI
AMROTU_291	vanS-F	NG_048437	NCBI
AMROTU_292	vanS-L	NG_048446	NCBI
AMROTU_293	vanS-N	NG_048451	NCBI
AMROTU_294	vanS-Sc	NG_070727	NCBI
AMROTU_295	vanS-C	NG_048430	NCBI
AMROTU_295	vanS-C	NG_048443	NCBI
AMROTU_296	cfr(D)	NG_067192	NCBI
AMROTU_297	vanS-E	NG_048431	NCBI
AMROTU_298	vanY-D	NG_048520	NCBI
AMROTU_298	vanY-D	NG_048521	NCBI
AMROTU_298	vanY-D	NG_048524	NCBI
AMROTU_299	vanY-D	NG_048523	NCBI
AMROTU_299	vanY-D	NG_048525	NCBI
AMROTU_300	vanE	NG_048366	NCBI
AMROTU_301	otr(C)	AY509111	ResFinder
AMROTU_302	vanH-Ac1	NG_048373	NCBI
AMROTU_303	clbB	NG_062348	NCBI
AMROTU_304	vanC	NG_048344	NCBI
AMROTU_304	vanC	NG_048346	NCBI
AMROTU_304	vanC	NG_048347	NCBI
AMROTU_304	vanC	NG_048348	NCBI
AMROTU_304	vanC	NG_048349	NCBI
AMROTU_304	vanC	NG_048350	NCBI
AMROTU_304	vanC	NG_048351	NCBI
AMROTU_304	vanC	NG_048352	NCBI
AMROTU_304	vanC	NG_048353	NCBI
AMROTU_305	vanH-O	NG_048389	NCBI
AMROTU_306	cfr(B)	NG_050395	NCBI
AMROTU_306	cfr(B)	NG_060578	NCBI
AMROTU_306	cfr(B)	NG_065840	NCBI
AMROTU_307	cfr	NG_047631	NCBI
AMROTU_307	cfr	NG_047632	NCBI
AMROTU_308	clbA	NG_062350	NCBI
AMROTU_309	vanG	NG_048368	NCBI
AMROTU_309	vanG	NG_048369	NCBI
AMROTU_310	vanG	NG_048370	NCBI
AMROTU_311	vanL	NG_048395	NCBI
AMROTU_312	vanA-Ao2	NG_048330	NCBI
AMROTU_313	vanH-Ao1	NG_048374	NCBI
AMROTU_313	vanH-Ao2	NG_048375	NCBI
AMROTU_314	vanI	NG_050602	NCBI
AMROTU_314	vanI	NG_062352	NCBI
AMROTU_315	cipA	NG_055645	NCBI
AMROTU_316	vanA-Sc	NG_048329	NCBI
AMROTU_317	vanI	NG_050587	NCBI
AMROTU_318	vanO	NG_048398	NCBI
AMROTU_319	vanY-D	NG_048522	NCBI
AMROTU_320	bla	NG_047487	NCBI
AMROTU_321	vanI	NG_050603	NCBI
AMROTU_322	cfr(E)	NG_070225	NCBI
AMROTU_323	cfr	NG_055643	NCBI
AMROTU_324	clbC	NG_062349	NCBI
AMROTU_325	tetA(58)	NG_056048	NCBI
AMROTU_326	vanA-Pa	NG_048326	NCBI
AMROTU_327	vanA	NG_048323	NCBI
AMROTU_327	vanA	NG_048324	NCBI
AMROTU_327	vanA	NG_048325	NCBI
[truncated: 4,673 more rows]
